# Supplementary material for: Inflammatory responses to a pathogenic West Nile virus strain
Source: BMC Infect Dis. 2019 Oct 29;19:912. doi: 10.1186/s12879-019-4471-8 (PMC6819652; doi:10.1186/s12879-019-4471-8)
Supplement: Supplementary file 3 — Additional file 3. nCounter panel data. (A) Time course of infection experiments in SK-N-SH cells given as a ratio relative to uninfected cells (day 0). Pathway scores used for heat-map generated from nCounter panels of infected (B) SK-N-SH and (C) neuronal cells. [file 12879_2019_4471_MOESM3_ESM.xlsx]

## Sheet: (A) Time course ratios
Gene Name	Accession #	Poly (I:C)	LPS	Day 0 uninfected	Day 1 uninfected	Day 2 uninfected	Day 3 uninfected	Day 4 uninfected	Day 0 infected	Day 1 infected	Day 2 infected	Day 3 infected	Day 4 infected
AGER	NM_001136.3	1.06	-1.62	1	-2.25	-1.19	1.84	1.71	1.01	-1.02	-1.4	-1.47	-8.1
ALOX12	NM_000697.1	1	1	1	1	1.12	1	1.11	1	1	1.17	2.89	2.43
ALOX15	NM_001140.3	1	1	1	1	1.12	1	1.11	1	1.19	1.17	2.89	2.43
ALOX5	NM_000698.2	1	1	1	1	1.12	1	1.11	1	1	1.17	2.89	2.43
AREG	NM_001657.2	1	2.2	1	1.25	1.12	1	1.11	1	1	1.17	2.89	2.43
ARG1	NM_000045.2	-3.34	-3.34	1	-3.34	-2.99	-3.34	-3.01	-3.34	-2.8	-2.85	-1.16	-1.37
ATF2	NM_001880.2	1.19	1.15	1	-1.01	1.4	1.54	1.59	1.05	-1.07	2.05	1.37	1.25
BCL2L1	NM_138578.1	1.28	1.26	1	1	1.36	1.48	1.33	1.13	1.01	1.78	1.49	1.81
BCL6	NM_001706.2	1.27	1.82	1	1.52	-2.22	2.65	3.8	-2.48	-2.48	8.52	10.06	2.45
BIRC2	NM_001166.3	1.17	-1.03	1	1.05	1.27	1.3	1.29	-1.1	1.06	2.53	1.57	1.49
C1QA	NM_015991.2	1	1	1	1	1.12	1	1.11	1	1	1.17	2.89	2.43
C1QB	NM_000491.3	1	1	1	1	1.12	1	1.11	1	1	1.17	2.89	2.43
C1R	NM_001733.4	1.42	-1.53	1	-1.88	-1.46	-1.23	1.12	-1.47	-2.52	-1.76	-5.91	-25.47
C1S	NM_001734.2	16.51	7.56	1	3.76	3.21	15.51	14.95	2.86	1	9.38	16.25	2.43
C2	NM_000063.3	-3.55	-2	1	-2.84	-2.83	-5.92	-5.35	-1.61	-2.88	4.36	2.26	1.03
C3	NM_000064.2	1	1	1	1	1.12	1	1.11	1	1	1.17	2.89	2.43
C3AR1	NM_004054.2	1	1.44	1	2.09	1.12	1	1.66	2.04	1	1.17	4.7	3.65
C4A	NM_007293.2	1.24	-8.51	1	-1.57	-1.11	-1.29	1.11	-1.39	-2.91	-1.21	1.91	-3.5
C5	NM_001735.2	1.74	1.89	1	1.54	1.71	2.12	2.04	-1.06	1.51	2.47	-1.4	-2.32
C6	NM_000065.2	2.27	-1.41	1	-1.8	1.38	1.67	3.15	1.43	-3.38	-1.56	-2.73	-1.17
C7	NM_000587.2	-1.34	-1.39	1	-1.73	1.28	1.1	1.76	-1.05	-1.85	-1.78	-1.55	-1.58
C8A	NM_000562.2	1	1	1	1	1.12	1	1.11	1	1	1.17	2.89	2.43
C8B	NM_000066.2	1	1	1	1	1.12	1	1.11	1	1	1.17	2.89	2.43
C9	NM_001737.3	1	1	1	1	1.12	1	1.11	1	1	1.17	2.89	2.43
CCL11	NM_002986.2	1	1	1	1	1.12	1	1.11	1	1	1.17	2.89	2.43
CCL13	NM_005408.2	1	1	1	1	1.12	1	1.11	1	1	1.17	2.89	2.43
CCL16	NM_004590.2	1	1	1	1	1.12	1	1.11	1	1	1.17	2.89	2.43
CCL17	NM_002987.2	1	1	1	1	1.12	1	1.11	1	1	1.17	2.89	2.43
CCL19	NM_006274.2	1	1	1	1	1.12	1	1.11	1	1	1.17	2.89	2.43
CCL2	NM_002982.3	1.87	7.09	1	-1.07	-1.57	1.26	2.23	2.28	1.03	2.01	1.85	-3.32
CCL20	NM_004591.1	1	1	1	1	1.12	1	1.11	1	1	1.17	2.89	2.43
CCL21	NM_002989.2	1.67	1	1	1	1.12	1	1.11	1	1.19	1.17	2.89	2.43
CCL22	NM_002990.3	1	1	1	1	1.12	1	1.11	1	1	1.17	2.89	2.43
CCL23	NM_145898.1	1	1	1	1	1.12	1	1.11	1	1	1.17	2.89	2.43
CCL24	NM_002991.2	1	1.44	1	2.09	1.12	2.61	6.09	1	4.65	1.17	2.89	2.43
CCL3	NM_002983.2	1	1	1	1	1.12	1	1.11	1	1	1.17	2.89	2.43
CCL4	NM_002984.2	1	1	1	1	1.12	1	1.11	1.22	1	1.17	4.7	2.43
CCL5	NM_002985.2	86.27	1	1	1.25	1.12	1	1.11	1	1	327.22	232.98	151.99
CCL7	NM_006273.2	1	1	1	1	1.12	1	1.11	1	1	1.17	2.89	2.43
CCL8	NM_005623.2	1	1	1	1	1.12	1	1.11	1	1	1.17	2.89	2.43
CCR1	NM_001295.2	1	1	1	1	1.12	1	1.11	1	1	1.17	2.89	2.43
CCR2	NM_001123041.2	1	1	1	1	1.12	1	1.11	1	1	1.17	2.89	3.65
CCR3	NM_001837.2	1	1	1	1	1.12	1	1.11	1	1	1.17	2.89	2.43
CCR4	NM_005508.4	1	1	1	1	2.09	1.61	1.11	1	1	1.17	2.89	2.43
CCR7	NM_001838.2	1	1	1	1	1.12	1	1.11	1	1	1.17	2.89	2.43
CD163	NM_004244.4	1	1	1	1	1.12	1	1.11	1	1	1.17	2.89	2.43
CD4	NM_000616.3	-1.62	-1.62	1	-1.62	-1.45	-1.62	-1.46	-1.62	-1.62	-1.38	1.79	1.51
CD40	NM_001250.4	2.41	1	1	1	1.12	1	1.11	1	1	1.17	2.89	2.43
CD40LG	NM_000074.2	1	1	1	1	1.12	1	1.11	1.22	1	1.17	2.89	2.43
CD55	NM_000574.3	1	1	1	1	1.12	1	1.11	1	1	1.17	2.89	3.65
CD86	NM_175862.3	1	1	1	1	1.12	1	1.11	1	1	1.17	2.89	2.43
CDC42	NM_001039802.1	1.14	1.18	1	1.06	1.22	1.36	1.41	-1.01	1.12	1.29	1.07	1.04
CEBPB	NM_005194.2	1.48	1.29	1	1.16	1.09	1.06	-1.03	-1.06	1.86	22.54	24.57	24.23
CFB	NM_001710.5	10.63	1.95	1	-2.49	-1.43	1.13	1.83	1	-2.47	1.13	1.12	-3.85
CFD	NM_001928.2	-8.51	-8.51	1	-4.07	-7.62	-8.51	-1.71	-6.95	-4.14	-7.25	-1.81	1
CFL1	NM_005507.2	1.27	1.18	1	1.16	1.33	1.42	1.5	-1.07	1.11	-1.26	1.21	1.23
CREB1	NM_134442.2	1.34	1.1	1	1.1	1.4	1.58	1.56	1.09	-1.02	1.87	1.77	1.76
CRP	NM_000567.2	1	1	1	1	1.12	1	1.11	1	1	1.17	2.89	2.43
CSF1	NM_000757.4	2.81	1.88	1	-1.2	-7.62	1.01	1.37	-1.1	-2.91	2.76	1.57	1.86
CSF2	NM_000758.2	1	1	1	1	1.12	1	1.11	1	1	1.17	2.89	2.43
CSF3	NM_000759.2	1	2.2	1	1	1.12	1	1.11	1	1	1.17	2.89	2.43
CXCL1	NM_001511.1	1	1	1	1	1.12	1	1.11	1	1	1.17	2.89	2.43
CXCL10	NM_001565.1	1	1.44	1	1	1.12	1	1.11	1	2.92	193.52	157.85	25.53
CXCL2	NM_002089.3	-3.34	3.87	1	-3.34	-2.99	-3.34	-3.01	-3.34	-3.34	-2.85	-1.16	1.09
CXCL3	NM_002090.2	1	1	1	1	1.12	1	1.11	1	1	1.17	2.89	2.43
CXCL5	NM_002994.3	1	1	1	1	1.12	1	1.11	1	1	1.17	2.89	2.43
CXCL6	NM_002993.3	1	1	1	1	1.12	1	1.11	1	4.65	1.17	2.89	2.43
CXCL9	NM_002416.1	10.58	1	1	1	1.12	1	1.11	1	1	22.28	10.48	2.43
CXCR1	NM_000634.2	1	1	1	1	1.12	1	1.11	1	1	1.17	2.89	2.43
CXCR2	NM_001557.2	1	1	1	1	1.12	1	1.11	1	1	1.17	2.89	2.43
CXCR4	NM_003467.2	-1.06	-1.11	1	-1.88	-1.61	-1.64	-1.86	1.58	-2.04	-3.32	-6.31	-6.78
CYSLTR1	NM_006639.2	1	1	1	1	1.12	1	1.11	1	1	1.17	2.89	2.43
CYSLTR2	NM_020377.2	1	1	1	2.92	1.12	1	1.11	1	1	1.17	2.89	2.43
DAXX	NM_001350.3	1.19	1.04	1	-1.05	1.09	1.2	1.29	-1.16	-1.05	3.27	3	2.56
DDIT3	NM_004083.4	1.41	1.17	1	1.14	1.38	1.15	1.26	1.25	1.88	23.58	20.14	15.02
DEFA1	NM_004084.2	1	1	1	1	1.12	1	1.11	1	1	1.17	2.89	2.43
ELK1	NM_005229.3	1.18	-1.01	1	1.19	1.17	1.18	1.37	-1.27	-1.01	1.58	1.5	1.8
FASLG	NM_000639.1	1	1	1	1	1.12	1	1.11	1	1	1.17	4.7	2.43
FLT1	NM_002019.4	1	1	1	1	1.12	1	1.11	1	1.19	1.17	2.89	2.43
FOS	NM_005252.2	-1.3	-1.44	1	1.26	1.09	-1.35	-1.03	1.76	1.47	25.07	14	17.04
FXYD2	NM_021603.3	-2.63	-1.51	1	-10.23	-1.16	1.03	1.24	-10.23	-10.23	-1.25	1.59	1.07
GNAQ	NM_002072.2	-1.02	-1.14	1	-1.01	1.03	1.07	-1.03	1.14	-1.06	1.2	-1.34	-1.06
GNAS	NM_080425.1	1.17	1.09	1	-1.27	1.07	1.02	-1.01	1.04	-1.29	1.02	1.26	-1.1
GNB1	NM_002074.3	1.15	1.09	1	1.03	1.28	1.31	1.32	1.01	1.01	-1.16	-1.47	-1.5
GNGT1	NM_021955.3	2.09	1.2	1	1.68	2.86	3.46	3.46	1.6	1.54	22.67	39.26	28.47
GRB2	NM_203506.2	-1.15	1.08	1	-1.07	1.23	1.24	1.65	1.06	-1.2	1.37	1.03	1.6
HDAC4	NM_006037.3	1.23	1.11	1	-1.03	1.34	1.44	1.83	1.14	-1.04	2.94	1.04	1.24
HIF1A	NM_001530.2	1.16	1.15	1	1.23	1.41	1.5	1.43	1.1	1.21	2.08	-1	1.2
HLA-DRA	NM_019111.3	1	1	1	1	1.12	1	1.11	1	1	1.17	2.89	2.43
HLA-DRB1	NM_002124.1	1	1	1	1	1.12	1	1.11	1.22	1	1.17	4.7	2.43
HMGB1	NM_002128.4	1.47	1.46	1	1.57	1.31	1.29	1.15	-1.13	1.55	1.01	1.1	1.21
HMGB2	NM_001130688.1	1.39	1.31	1	1.29	1.09	-1.02	1.01	-1.17	1.29	1.85	2.49	4.55
HMGN1	NM_004965.6	1.36	1.21	1	1.37	1.33	1.27	1.28	-1.05	1.34	1.8	2.55	3.22
HRAS	NM_005343.2	1.13	1.15	1	1.38	1.02	-1.04	-1.04	-1.15	1.19	2.57	3.14	3.82
HSH2D	NM_032855.2	1	1	1	1	1.12	1	1.11	1	1	1.17	2.89	2.43
HSPB1	NM_001540.3	1.65	1.69	1	1.33	1.41	1.38	1.43	1.19	1.22	1.66	15.1	36.81
HSPB2	NM_001541.3	1.67	1.44	1	1	1.12	1	1.11	1	1	2.35	2.89	2.43
IFI44	NM_006417.4	309.65	1	1	2.92	1.12	1	1.11	2.04	8.12	124.32	206.97	139.83
IFIT1	NM_001548.3	69.81	-1.32	1	2.19	2.24	2.12	2.34	-2.07	7.95	112.86	88.12	49.47
IFIT2	NM_001547.4	2.55	-1.24	1	-1.32	1.53	1.34	1.71	1	2.44	90.87	51.39	20.89
IFIT3	NM_001031683.2	33.58	1	1	1.25	1.12	1	1.11	1	2.92	148.95	85.61	18.24
IFNA1	NM_024013.1	1	1	1	1	1.12	1	1.11	1	1	1.17	2.89	2.43
IFNB1	NM_002176.2	1	1	1	1	1.12	1	1.11	1	1	972.28	545.07	300.33
IFNG	NM_000619.2	1	1	1	1	1.12	1	1.11	1	1	1.17	2.89	2.43
IL10	NM_000572.2	1	1	1	1	1.12	1	1.11	2.04	1	1.17	2.89	2.43
IL10RB	NM_000628.3	1.19	1.33	1	1.63	1.94	1.7	1.88	-1.03	1.23	3.38	1.56	1.71
IL11	NM_000641.2	1.61	-1.13	1	1.38	2.3	4.05	6.8	2.08	2.17	7.03	10.06	8.38
IL12A	NM_000882.2	6.12	6.03	1	1.25	9.91	9.55	11.63	4.49	3.79	31.67	22.03	20.67
IL12B	NM_002187.2	1	1	1	1	5.44	1	1.11	3.67	1	1.17	4.7	2.43
IL13	NM_002188.2	1	1	1	1	1.12	1	1.11	1	1	1.17	2.89	2.43
IL15	NM_000585.3	1	1	1	1	1.12	1	1.11	1	2.06	1.17	2.89	2.43
IL17A	NM_002190.2	-3.03	-5.06	1	-1.73	-1.58	-5.06	-4.57	-5.06	-4.25	-1.44	-1.75	-2.08
IL18	NM_001562.2	1.52	-1.13	1	-1	1.24	1.19	1.43	-1.38	-1.02	1.49	1.41	2.16
IL18RAP	NM_003853.2	1	1	1	1	1.12	1	1.11	1	1	1.17	2.89	2.43
IL1A	NM_000575.3	1	1	1	1	1.12	1	1.11	1	1	1.17	2.89	2.43
IL1B	NM_000576.2	1	1	1	1	1.12	1	1.11	1	1	1.17	2.89	2.43
IL1R1	NM_000877.2	1.56	-6.79	1	-3.25	-6.08	-6.79	-2.45	-1.51	-3.3	-5.79	-2.35	-2.79
IL1RAP	NM_002182.2	3.9	1	1	1	1.12	1	6.09	2.86	2.06	1.17	2.89	2.43
IL1RN	NM_173842.1	1	1	1	1	1.12	1	1.11	1	1	1.17	2.89	2.43
IL2	NM_000586.2	1	1	1	1	1.12	1	1.11	1	1.19	1.17	2.89	2.43
IL21	NM_021803.2	1	1	1	1	1.12	1	1.11	1	1	1.17	2.89	2.43
IL22	NM_020525.4	1	1	1	1	1.12	1	1.11	1	1	1.17	2.89	2.43
IL22RA2	NM_181309.1	1	1	1	1	1.12	1	1.11	1	1	1.17	2.89	2.43
IL23A	NM_016584.2	1	6.79	1	1	1.12	1	1.11	1.22	1	7.04	2.89	2.43
IL23R	NM_144701.2	1	1	1	1	1.12	1	1.11	1	1.19	1.17	2.89	2.43
IL3	NM_000588.3	1	1	1	1	1.12	1	1.11	1	1	1.17	2.89	2.43
IL4	NM_000589.2	1	1	1	2.92	1.12	1	1.11	1	1	1.17	2.89	2.43
IL5	NM_000879.2	1.67	1	1	1	1.12	1	1.11	1	1.19	1.17	2.89	2.43
IL6	NM_000600.1	1	1	1	1	1.12	1	1.11	1	1	1.17	2.89	2.43
IL6R	NM_000565.2	1	1	1	2.92	1.12	1	1.11	1	1	1.17	2.89	2.43
IL7	NM_000880.2	1.36	-1.24	1	-2.27	-1.17	1.05	1.82	-1.36	-2.9	1.55	2.03	2.24
IL8	NM_000584.2	-1.62	27.9	1	3.88	-1.45	-1.62	-1.46	1.77	1.27	25.41	6.48	1.51
IL9	NM_000590.1	1	1	1	1	1.12	1	1.11	1	1	1.17	2.89	2.43
IRF1	NM_002198.1	1.74	1.1	1	1.18	-1.16	-1.47	-1.26	-1.19	1.43	4.33	4.45	5.24
IRF3	NM_001571.5	1.41	1.16	1	1.01	2.08	1.98	1.99	1.25	-1.03	5.27	7.09	8.59
IRF5	NM_002200.3	2.1	1.19	1	1.21	1.03	1.67	1.68	-1.01	-1.3	4.67	5.33	7.5
IRF7	NM_001572.3	5.4	1.31	1	1.37	1.45	1.63	2.45	-1.03	1.4	9.93	17.61	21.12
ITGB2	NM_000211.2	1	1	1	1	1.12	1	1.11	1	1	1.17	2.89	2.43
JUN	NM_002228.3	1.27	1.08	1	-1.11	-1.09	-1.07	1.24	-1.03	1.04	10.21	17.06	17.12
KEAP1	NM_012289.3	-1.08	-1.04	1	1.14	-1.2	-1.31	-1.07	-1.17	1	1.53	1.38	1.64
KNG1	NM_000893.2	1	1	1	1	1.12	1	1.11	1	1	1.17	2.89	2.43
LIMK1	NM_002314.3	1.28	1.05	1	1.1	1.41	1.49	1.45	1.06	1.04	1.67	1.41	1.48
LTA	NM_000595.2	1.61	-2.33	1	-3.34	1.63	-3.34	-2.01	1.83	1.65	13	6.6	6.19
LTB	NM_002341.1	1	1	1	1	1.12	1	1.11	1	1	1.17	2.89	2.43
LTB4R	NM_181657.3	1.44	-1.37	1	-1.23	1.02	1.3	1.25	-1.11	-1.52	2.01	2.68	4.13
LTB4R2	NM_019839.4	1.26	-1.45	1	-1.31	-1.81	-1.2	-1.05	1.05	-1.29	1.52	1.85	2.54
LY96	NM_015364.2	1	1	1	1	1.12	1	1.11	1	1	1.17	2.89	2.43
MAFF	NM_001161572.1	-1.43	1.21	1	-1.06	-2.76	1.3	1.07	1.33	1.4	10.6	11.03	12.51
MAFG	NM_002359.2	-1.02	-1.18	1	-1.32	-1.01	-1.07	1.34	1.03	-1.24	3.16	2.22	2.06
MAFK	NM_002360.3	1.29	1.19	1	1	1.28	1.09	1.59	-1.35	-1.31	5.21	3.97	4.58
MAP2K1	NM_002755.2	-1.1	-1.05	1	-1.18	-1.14	1.11	-1.04	1.12	-1.18	1.68	1.44	1.55
MAP2K4	NM_003010.2	-1.13	-1.11	1	-1.23	1.13	1.36	1.31	-1.08	-1.25	2.25	-1.06	1.13
MAP2K6	NM_002758.3	2.04	1.69	1	1.8	2.04	2.27	2.48	1.03	1.56	-1.83	-6.2	-2.12
MAP3K1	NM_005921.1	1	-1.17	1	-2.03	1.02	1.48	1.23	1.08	-2.08	1.63	-1.79	-1.86
MAP3K5	NM_005923.3	1.54	1.11	1	1.86	1.91	1.55	1.66	1.1	1.62	1.98	-2.11	-1.49
MAP3K7	NM_145333.1	1.21	1.03	1	-1.03	1.17	1.26	1.51	1.14	1	3.26	2.28	2.94
MAP3K9	NM_033141.2	-1.21	-1.37	1	-1.19	-1.02	1.16	1.28	1.02	-1.84	2.99	1.55	1.87
MAPK1	NM_138957.2	-1.05	-1.06	1	-1.05	1.14	1.1	1.2	1.03	-1.07	2.23	1.73	1.94
MAPK14	NM_001315.1	1.21	1.14	1	1.11	1.4	1.28	1.4	-1.09	-1.05	2.58	2.18	3.27
MAPK3	NM_001040056.1	1.45	1.34	1	1.36	1.76	1.84	2.25	-1.03	1.38	2.56	2.79	2.96
MAPK8	NM_002750.2	1.02	-1.02	1	1.05	1.12	1.2	1.16	-1.14	1.02	1.31	-1.31	-1.68
MAPKAPK2	NM_004759.3	1.01	-1.11	1	-1.12	1.47	1.74	1.8	1	-1.18	2.54	2.22	2.74
MAPKAPK5	NM_003668.2	1.17	-1.02	1	-1.03	1.11	1.2	1.28	1.08	-1.14	2.86	2.54	2.9
MASP1	NM_139125.3	1	1	1	1	1.12	1	1.11	1	1	1.17	2.89	2.43
MASP2	NM_139208.1	1	1	1	1.25	1.12	1	1.11	1	1	1.17	2.89	2.43
MAX	NM_002382.3	1.06	-1.08	1	-1.4	1.1	1.13	1.2	1.01	-1.27	2.34	2.42	2.77
MBL2	NM_000242.2	1	1	1	1	1.12	1	1.11	1	2.06	1.17	2.89	2.43
MEF2A	NM_005587.2	1.05	-1.08	1	1.07	1.1	1.17	1.16	1.11	-1.16	2.86	2.32	2.6
MEF2BNB-MEF2B	NM_005919.2	-1.62	1.36	1	5.43	2.68	-1	3.08	-1.62	1.81	-1.38	6.48	8.28
MEF2C	NM_002397.3	-1.1	-1.63	1	-1.09	-1.34	1.63	1.42	-1.33	-2.26	-1.06	-1.37	-1.67
MEF2D	NM_005920.2	1.41	1.15	1	-1.02	1.64	1.67	1.78	1.27	1	5.81	2.87	2.46
MKNK1	NM_003684.3	1.26	-1.04	1	-1.06	1.21	1.41	1.37	1.06	-1.08	2.48	2.65	2.83
MMP3	NM_002422.3	1	1	1	1	1.12	1	1.11	1	1	1.17	2.89	2.43
MMP9	NM_004994.2	1	1	1	1	2.09	2.61	3.88	1	1	1.17	2.89	2.43
MRC1	NM_002438.2	1	1	1	1	1.12	1	1.11	1	1	1.17	2.89	2.43
MX1	NM_002462.2	35.63	-1.7	1	-1.14	-11.48	-1.95	-2.1	-1.26	1.58	24.07	10.74	6.93
MX2	NM_002463.1	18	1	1	1	1.12	1	1.11	1	1	11.73	10.48	18.24
MYC	NM_002467.3	1.84	1.14	1	-3.73	-2.85	1.08	1.04	1.15	-2.88	-2.15	-3.53	-2.99
MYD88	NM_002468.3	1.09	1.07	1	1.01	-1.01	1.07	-1.05	-1.02	-1.03	1.14	-3.44	-1.93
MYL2	NM_000432.3	1	1	1	1	1.12	1	1.11	1	1	1.17	2.89	2.43
NFATC3	NM_004555.2	1.1	1.05	1	-1.02	1.25	1.45	1.38	-1.04	-1.01	1.82	-1.09	1.03
NFE2L2	NM_006164.3	1.22	1.22	1	1.03	1.31	1.34	1.38	1.09	1.15	3.97	2.41	2.5
NFKB1	NM_003998.2	1.13	-1.03	1	-1.23	-1.08	1.12	-2.01	-1.08	-1.02	4.97	3.02	2.32
NLRP3	NM_001079821.2	1	1	1	2.09	1.12	1	8.31	2.04	2.06	7.04	2.89	2.43
NOD1	NM_006092.1	2.52	1.54	1	1.59	1.55	1.33	1.85	1.14	1.59	1.27	-1.07	1.54
NOD2	NM_022162.1	1	1	1	2.92	1.12	1	1.11	3.67	1	1.17	2.89	2.43
NOS2	NM_000625.4	1.25	1.79	1	1.51	1.08	-2.84	-1.42	-1.93	1.64	-8.72	-3.54	1.07
NOX1	NM_007052.4	2.41	2.97	1	1.25	2.09	1	1.66	1	4.65	8.21	4.7	10.94
NR3C1	NM_001018074.1	1.29	-1.14	1	-1.07	1.15	1.48	1.86	-1.1	-1.09	6.21	4	4.51
OAS2	NM_016817.2	27.64	1	1	1	1.12	1	1.11	1	1.19	41.05	30.7	15.81
OASL	NM_198213.1	15.03	2.97	1	2.09	1.12	1	1.11	1	2.92	272.1	250.32	229.81
OXER1	NM_148962.3	1	1	1	6.27	1.12	2.61	1.11	2.86	2.92	1.17	7.59	10.94
PDGFA	NM_002607.5	1.06	-1.36	1	1.07	-1.58	1.3	-4.57	-1.38	-4.25	2.78	4.35	-2.08
PIK3C2G	NM_004570.4	1	1	1	1	1.12	1	1.11	1	1	1.17	2.89	2.43
PLA2G4A	NM_024420.2	1	1	1	1	1.12	1	1.11	1	1	1.17	2.89	2.43
PLCB1	NM_182734.1	1.6	1.33	1	1.38	1.5	2	2.14	-1.06	1.26	2.19	2.84	3.17
PPP1R12B	NM_002481.3	1.73	1.24	1	1.58	1.44	2.05	2.34	1.13	1.43	4.48	1.14	1.63
PRKCA	NM_002737.2	1.5	1.6	1	1.46	1.34	1.14	1.31	1.59	1.51	2.36	1.81	2.49
PRKCB	NM_212535.1	1	2.2	1	7.1	1.12	1	1.11	2.86	9.85	1.17	2.89	2.43
PTGDR2	NM_004778.1	-3.03	-5.06	1	-5.06	-4.54	-5.06	-4.57	-1.38	-5.06	-1.44	1.5	-2.08
PTGER1	NM_000955.2	2.41	1.36	1	2.84	6.82	4.07	3.08	4.29	3.95	6.53	1.79	6.77
PTGER2	NM_000956.2	-6.51	-3.92	1	-1.13	-1.94	-6.43	-4.66	1.35	-1.08	6.59	5.04	5.01
PTGER3	NM_000957.2	-1.9	1.34	1	-2.72	-2.37	-1.2	-9.24	1.4	-1.41	1.49	1.59	1.07
PTGER4	NM_000958.2	1	1	1	1	3.21	1	1.11	1	1	1.17	2.89	2.43
PTGFR	NM_000959.3	-3.13	-3.07	1	-3.32	-3.23	-3.32	-2.99	-1.16	-2.77	2.31	2.66	2.63
PTGIR	NM_000960.3	4.04	4.01	1	7.22	11.26	11.2	9.66	1.12	7.74	7.31	9.8	12.16
PTGS1	NM_000962.2	1	2.2	1	1	1.12	1	1.11	1	1	4.69	2.89	2.43
PTGS2	NM_000963.1	1	1.44	1	1	1.12	1	1.11	1	1.19	73.89	13.36	2.43
PTK2	NM_005607.3	1.18	1.18	1	1.1	1.48	1.62	1.83	1.08	1.02	2.16	1.88	1.98
RAC1	NM_198829.1	1.25	1.16	1	1.09	1.19	1.31	1.41	1.03	1.12	1.54	1.15	1.12
RAF1	NM_002880.2	1.12	-1.03	1	1.1	1.17	1.2	1.17	-1.02	1.03	2.57	1.07	-1.07
RAPGEF2	NM_014247.2	1.47	1.18	1	1.01	1.19	1.44	1.46	1.17	1.13	4.64	1.66	1.83
RELA	NM_021975.2	1.34	1.18	1	1.07	1.45	1.87	2.02	1.17	1.14	3.56	4.5	3.74
RELB	NM_006509.2	1.39	1.38	1	-1.37	-1.67	-1.19	1.2	1.47	-1.88	7.1	11.62	8.8
RHOA	NM_001664.2	1.26	1.21	1	1.1	1.3	1.34	1.31	1.03	1.1	1.5	1.13	-1.07
RIPK1	NM_003804.3	1.15	-1.01	1	1.01	1.1	1.11	1.24	1.07	-1.02	2.03	-1.32	-1.16
RIPK2	NM_003821.5	1.35	1.37	1	1.38	1.45	1.5	1.61	-1.04	1.42	4.73	2.81	2.97
ROCK2	NM_004850.3	-1.04	-1.11	1	-1.02	1	1.25	1.19	1.11	-1.14	2.44	-1.13	1.05
RPS6KA5	NM_004755.2	1.66	1.54	1	1.27	1.86	2.39	2.69	1.03	1.09	4.57	2.5	1.84
SHC1	NM_001130040.1	-1.14	-1.47	1	-1.82	1.04	1.18	1.25	1	-1.98	-1.25	-1.15	-1.22
SMAD7	NM_005904.2	1.56	1.13	1	1.06	1.34	1.4	1.79	-1.13	-1.06	3.37	2.3	2.34
STAT1	NM_007315.2	4.06	1.12	1	-1	-1.05	1.39	1.45	-1.03	1.27	6	6.59	4.77
STAT2	NM_005419.2	1.98	1.37	1	1.16	1.77	2.32	2.84	1.15	1.19	3.32	2.47	2.85
STAT3	NM_139276.2	1.2	1.16	1	1.21	1.51	1.63	1.83	1.25	1.16	2.42	1.39	1.74
TBXA2R	NM_001060.3	1.67	1	1	1.25	5.44	6.58	3.88	1	1.19	1.17	2.89	20.67
TCF4	NM_003199.1	1.13	1.07	1	1.13	1.48	1.48	1.46	-1.02	1.06	1.58	-1.2	1.09
TGFB1	NM_000660.3	1.03	-1.17	1	1.02	1.38	1.77	2.41	1.35	-1.15	1.34	1.5	2.16
TGFB2	NM_003238.2	4.1	1.99	1	-1.22	-1.17	2.94	2.39	1.01	-1.2	2.76	3.26	1.75
TGFB3	NM_003239.2	1	1	1	1	1.12	1	2.77	1	1.19	1.17	4.7	2.43
TGFBR1	NM_004612.2	1.21	1.19	1	1.16	1.31	1.26	1.21	1.24	1.2	1.31	-2.42	-1.8
TLR1	NM_003263.3	3.83	3.18	1	1.88	3.3	5.54	3.81	1.83	2.17	2.81	-1.16	3.28
TLR2	NM_003264.3	-3.24	1.41	1	-1.29	-1.56	-2.23	-2.05	1.87	-1.04	-1.25	1.31	-1.2
TLR3	NM_003265.2	-1.38	-1.52	1	-3.34	-2.99	-2.07	-3.01	1.59	-3.34	-2.85	-1.16	-1.37
TLR4	NM_138554.2	6.12	1	1	2.09	1.12	1	1.66	1	1.19	1.17	2.89	2.43
TLR5	NM_003268.3	1	1	1	1.25	1.12	1	2.77	1.22	1.19	1.17	4.7	2.43
TLR6	NM_006068.2	1	1	1	2.92	1.12	5.58	1.66	1	2.92	1.17	2.89	2.43
TLR7	NM_016562.3	1	1	1	1	1.12	1	1.11	1	1.19	1.17	2.89	2.43
TLR8	NM_016610.2	2.41	1	1	1	1.12	1	1.11	1	1	1.17	2.89	2.43
TLR9	NM_017442.2	1.46	-1.42	1	-2.01	2.36	-1.61	1.71	2.82	-1.11	-3.58	1.12	-1.73
TNF	NM_000594.2	1.67	1.44	1	1	1.12	1	1.11	1	1	7.04	2.89	2.43
TNFAIP3	NM_006290.2	1.03	1.36	1	-1.62	-1.45	-1.62	-1.46	1.26	-1.36	15.25	11.85	5.27
TNFSF14	NM_003807.2	1	1	1	1	1.12	1	1.11	1	1	1.17	2.89	2.43
TOLLIP	NM_019009.2	-1.07	-1.35	1	-1.52	-1.39	-1.15	1.13	-1.06	-1.65	1.33	-1.52	-1.39
TRADD	NM_003789.2	2.35	1.29	1	1.69	3.48	2.55	2.68	1.97	2.31	5.37	8.17	11.61
TRAF2	NM_021138.3	1.33	-1	1	1.05	1.28	1.13	1.39	1.04	1.23	7.97	8.36	8.74
TREM2	NM_018965.3	2.41	1	1	1	1.12	1	1.11	1	1	1.17	2.89	2.43
TSLP	NM_033035.4	-3.19	-1.24	1	-1.91	-1.12	-1.12	-1.12	1.25	-2.03	1.43	1.45	-1.29
TWIST2	NM_057179.2	1.29	1.14	1	-1	1.23	1.35	1.41	-1.08	1.04	3.06	4.15	6.26
TYROBP	NM_003332.3	1	1	1	1	1.12	1	1.11	1	1	1.17	2.89	2.43
CLTC	NM_004859.2	1.06	-1.04	1	1.06	1.21	1.31	1.29	1.1	1.03	2.3	1.86	1.62
GAPDH	NM_002046.3	1.05	1.08	1	-1.04	1.05	-1.05	-1.12	-1.03	-1.02	-1.26	1.08	-1.03
GUSB	NM_000181.1	-1.47	-1.65	1	-1.54	-1.46	-1.83	-1.15	-1.21	-1.63	1.37	1.03	1.14
HPRT1	NM_000194.1	1.08	1.13	1	1.07	-1.09	1.08	-1.16	1.14	1.12	-1.04	1.34	1.4
PGK1	NM_000291.2	-1.15	-1.01	1	-1.06	-1.09	-1.08	-1.18	1.14	-1.04	-1.47	-1.7	-1.69
TUBB	NM_178014.2	1.4	1.42	1	1.5	1.36	1.48	1.37	-1.15	1.51	-1.65	-1.63	-1.48

## Sheet: (B) SK-N-SH pathway scores
Pathway	158106NSW 1	158106NSW 2	158106NSW 3	18658C 1	18658C 2	18658C 3	Boort 1	Boort 2	Boort 3	CH16483E 1	CH16483E 2	CH16483E 3	K68967 1	K68967 2	K68967 3	KUN112140 1	KUN112140 2	KUN112140 3	KUN21210 1	KUN21210 2	KUN21210 3	MRM16 1	MRM16 2	MRM16 3	MRM890 1	MRM890 2	MRM890 3	MVEV 1	MVEV 2	MVEV 3	NSW2012 1	NSW2012 2	NSW2012 3	Uninfected 1	Uninfected 2	Uninfected 3
Actin Filament Based Process	0.233955	0.542417	0.263984	0.685333	-1.26844	-0.237196	-1.10328	0.640952	-0.0101471	0.954887	0.00198562	-0.440064	0.284154	-0.464433	-0.501675	0.5089	-0.209729	-0.33002	0.29342	1.01039	0.838764	0.0290133	-0.225365	0.00743399	-1.23698	0.256434	0.1127	-0.555662	-0.0452355	0.297987	0.931838	0.723707	-0.062529	-1.02558	-0.96269	0.0607615
Anatomical Structure Development	-0.0125779	0.0445345	0.318793	0.342586	1.37394	0.106185	0.276042	-0.283792	0.0512735	1.10733	0.436084	-0.626453	-0.441789	-0.78764	0.4686	-0.404425	-0.00642106	0.482304	0.519021	1.16073	-0.243138	0.867489	-0.115219	0.10495	0.485319	-0.12262	-0.0420178	-1.59337	-1.40692	-0.739789	-0.280101	0.897165	0.713545	-0.865517	-1.18985	-0.594253
Anatomical Structure Morphogenesis	0.907798	0.71383	0.310313	-1.01746	0.628486	0.69102	0.0550287	-0.295104	-1.01124	0.816152	-0.235346	0.434764	-1.34726	0.122005	0.293359	0.664268	0.280515	-0.552307	0.483799	0.521779	0.604523	0.344142	-0.446386	-0.700091	0.092904	-1.38164	-0.408902	-1.38119	-0.198818	-1.03652	0.374101	1.41417	0.814299	0.00772796	-1.12349	0.560789
Behavior	2.12483	0.410927	-1.53844	2.19135	1.48693	0.188679	-1.4406	1.08645	1.63014	-0.112551	-0.600679	-0.732073	-0.563055	-0.476712	1.55374	1.86964	0.0493174	1.84228	0.475856	2.22052	-1.61253	-0.821595	-1.37507	0.69364	-2.69519	-1.77333	-1.85415	-1.65718	-1.62257	0.0196891	3.36188	4.67078	2.78898	-2.73337	-4.07656	-2.97995
Biopolymer Metabolic Process	-0.0874365	-0.252942	0.755546	3.57034	3.37264	0.772154	0.587697	-0.0815315	1.82861	2.3809	1.21402	-1.66334	-1.12213	-1.11434	1.37537	0.155522	0.122731	1.76782	1.96789	1.99021	-1.74817	1.92173	0.328406	0.725342	0.804583	-0.300248	-0.8491	-4.8266	-3.84259	-2.85665	-0.668017	3.80914	3.06639	-4.68449	-5.24549	-3.17396
Biopolymer Modification	-0.00663599	0.0769204	-0.147737	0.858582	1.11812	0.494372	-0.0794924	-0.140742	0.588235	1.18047	0.293673	-0.476708	-0.228587	-0.0873149	0.305733	-0.0257501	0.0206202	-0.0806237	0.743133	0.832259	-0.241194	0.742752	0.0318247	0.308453	0.320862	-0.270061	-0.24753	-1.66698	-1.27587	-0.469837	-0.634186	0.956653	0.620796	-1.20417	-1.55608	-0.653958
Biosynthetic Process	0.0665585	-0.398696	-0.0118655	1.32534	1.92508	-2.21479	-1.76512	0.25606	0.790426	1.44154	-0.986552	0.507067	-1.88577	-0.595687	1.77666	-0.430241	0.298981	1.68334	0.194393	0.570544	-0.247941	-0.96632	-0.649226	-0.581149	-0.522733	-0.966541	-0.364115	-0.455259	-1.84297	-1.59607	2.72	2.74478	0.984574	0.27762	-0.355774	-0.726132
Cell Activation	1.26311	-0.506355	-0.540652	1.09371	1.66836	0.291686	-1.26002	0.359937	-0.554401	-0.211591	-2.03889	-0.875932	-0.548334	-0.173496	0.725663	-0.0431602	-0.565918	-1.5795	0.10515	1.00775	-0.120836	-0.254104	-0.956061	1.41342	-1.02428	-0.430246	0.373913	-1.10583	0.253294	-0.767986	3.08481	2.89348	1.55475	-1.09947	-1.51186	0.0798798
Cell Cell Signaling	2.98195	0.48411	-0.291189	1.2786	1.28947	-0.252711	-2.60882	1.1966	2.17718	0.0102876	-0.142112	-1.25273	-0.334744	0.289582	1.60046	1.87785	-0.280199	1.79423	-0.218856	2.34699	-1.71609	-0.41769	-1.32071	0.283921	-2.27804	-1.66328	-1.68637	-1.59647	-2.18142	-0.307748	2.5572	4.13359	2.54476	-1.25126	-4.15261	-2.89372
Cell Development	1.83288	-0.400482	0.17765	2.60995	3.25641	0.714494	-1.17892	-0.105903	1.98203	1.70929	-0.499781	-2.12029	-0.969375	-0.422059	1.42768	0.12217	-0.101341	-0.270913	0.771045	1.6317	-0.999648	0.0109637	-1.21207	-0.534587	-1.71381	-0.961878	-0.987612	-2.89832	-2.62322	-2.00972	2.90782	5.1524	4.39556	-3.2037	-3.71378	-1.77465
Cell Fraction	1.48698	-0.109059	-1.02104	0.641927	0.536575	0.450703	-1.39112	-0.734744	1.28491	0.871391	0.00434102	-0.639085	-0.842437	0.798347	0.800982	0.533758	-0.159403	-0.233295	0.644131	0.651667	-0.827949	-0.763726	-1.18888	0.598336	-1.88062	-0.941636	-1.05231	-1.14579	-1.33809	-1.95536	2.92643	4.25789	3.17096	-1.08094	-1.77701	-0.576848
Cell Proliferation Go 0008283	0.866306	-0.339166	-1.79182	-0.119822	0.574218	0.432109	-1.69485	0.271237	0.149662	0.0956382	0.462733	-0.382514	0.536517	0.597086	0.649082	1.1731	0.305291	-0.0318834	-0.978905	1.84866	0.856308	0.286894	-1.30912	1.66871	-2.02741	-0.500902	-0.453615	-0.0915579	-1.61054	-0.372494	1.92395	2.30246	0.607275	0.030133	-2.60195	-1.33082
Cell Surface Receptor Linked Signal Transduction Go 0007166	1.57444	-0.213967	0.200071	3.48508	3.13327	0.170504	-0.463497	0.594163	2.84282	1.45667	-0.70447	-1.10799	-1.39532	-0.623217	1.42036	0.250408	-0.03297	1.96032	1.3015	2.25641	-1.20675	0.42533	-1.65404	-0.0377378	-1.78844	-1.45884	-1.50863	-3.41519	-2.66065	-1.53418	2.23544	5.55159	2.36341	-3.66643	-4.18729	-3.5622
Cellular Biosynthetic Process	-0.17691	-0.737304	0.201359	-0.6702	0.765452	-1.68328	-1.59678	-0.0673725	0.915184	1.10919	-0.111769	0.636385	-1.26444	-0.257634	0.684454	0.8337	0.249328	0.91715	1.06691	0.65408	0.457622	0.120725	-1.75278	-0.236409	0.065681	-0.458816	-0.607508	-0.484717	-0.914717	-1.5693	0.345433	2.03255	0.365926	0.6514	0.598981	-0.081578
Cellular Cation Homeostasis	0.233385	-0.133896	0.317073	2.37374	0.681366	-1.01526	-0.340447	0.319749	1.8025	0.581556	0.183875	0.443654	-1.03074	-0.459304	1.24269	0.11583	0.154268	0.414171	-0.300671	2.14854	-0.997976	0.441189	-0.651502	-0.375309	-1.13176	-1.08641	-0.977017	-0.775297	-0.533817	-0.437737	1.53224	2.31135	1.89107	-1.69902	-2.93422	-2.30786
Cellular Homeostasis	1.19663	-0.443477	1.05953	-0.552296	-0.253901	0.306216	0.489927	0.383018	0.777499	-0.130422	0.616819	-0.269934	-1.24585	-0.248396	0.00162575	0.218513	-0.728813	-1.71936	-0.901758	1.86535	-0.3433	0.533724	0.3625	1.01501	-1.06655	-0.754431	0.367193	-0.0510855	-0.309895	-0.877936	1.32323	1.27898	-0.0515567	0.18594	-1.76776	-0.264988
Cellular Macromolecule Metabolic Process	0.0543711	0.00629926	-1.36972	0.949246	0.886753	0.0807999	0.109603	0.149089	-0.0108276	0.495816	0.184485	0.711489	-0.318377	-0.0981109	0.237684	0.258606	0.0443349	0.0457236	0.506072	0.812962	-0.820564	0.336611	-0.622585	1.00374	0.546917	-0.374003	-0.0550504	-1.82576	-1.32626	-0.353338	-0.094602	1.53076	-0.198791	-1.01851	-1.19373	0.728855
Cellular Protein Metabolic Process	0.260334	0.351612	-1.38051	0.0962299	0.35742	-0.0127721	0.406204	0.311325	-0.135024	1.00309	0.787206	0.738463	-0.102269	-0.638817	0.481147	0.509411	0.228866	0.637874	0.921462	0.477584	-1.06816	0.498188	-0.915965	0.643902	0.608182	0.0462453	0.0988344	-1.90629	-2.24575	-0.476355	-0.750877	2.20496	-0.124334	-1.54367	-0.964693	0.596935
Chemokine Activity	0.807899	-0.253988	-1.65782	0.885854	0.946367	0.394076	-0.877023	-0.513168	0.412442	-0.286687	-0.550292	-0.747459	0.0397594	0.736286	1.428	1.60594	-0.781434	0.769238	0.104886	-0.0132258	-1.24152	-1.03673	-0.493943	1.23924	-1.44277	-0.222357	-0.669711	-0.389869	-0.794119	-0.77291	2.34277	3.54876	2.09928	-1.75403	-1.60889	-1.25284
Chemokine Receptor Binding	1.06341	0.0958146	-0.889614	0.521363	0.981913	-0.103663	-0.792725	0.226686	0.157494	-0.353437	-1.02721	-0.749295	0.454027	-0.129784	1.23938	1.48947	-0.750399	1.06992	-0.00131175	0.0152417	-1.25964	-1.00959	-1.05328	0.893511	-1.41995	0.0966212	-0.342778	-0.00349077	-0.445844	-1.02274	1.75898	2.41402	1.87367	-1.70674	-0.423776	-0.866242
Chromosome	-0.175943	-0.0929555	0.12913	0.748306	1.15328	-0.0898123	0.366181	0.673824	1.04136	0.551317	-0.0720733	-1.46462	-0.229589	0.202334	0.474463	0.504588	0.690367	0.456097	0.436946	0.861943	-0.530228	0.55687	-0.30027	0.248675	0.298987	-0.537341	-0.565768	-0.247708	-0.426596	-0.474936	-0.793873	0.163857	1.22531	-2.01608	-2.31637	-0.449669
Cytokine Activity	1.12152	-0.149281	-0.971582	0.90049	0.328691	-0.47216	-0.652475	-0.259666	-0.368843	-0.287839	-0.839327	-1.20027	0.382744	0.234558	1.34457	0.889703	0.230614	0.532039	0.852754	-0.259737	0.0363845	-1.24145	-0.503433	0.580985	-1.87879	-0.608293	0.499211	-0.515672	-0.0436395	-1.47616	2.3712	3.08396	2.13675	-1.94219	-1.21444	-0.640926
Cytokine Metabolic Process	0.28394	-0.216977	-0.264408	0.484474	1.75663	1.10919	-0.114883	-0.171429	-0.550394	0.227558	-0.500382	-1.48022	-0.423572	-0.423317	0.237282	0.0437817	-0.0432018	-0.0124122	-1.0399	0.928493	-0.359179	-0.292637	-1.39901	0.132873	-1.11389	-0.435657	0.936888	0.203333	-1.79772	-0.0781397	2.25778	2.07951	0.985386	-0.515985	0.223053	-0.656863
Cytokine Production	1.67437	-0.416404	-0.698523	1.02117	1.46067	-0.399946	0.278599	-0.232796	0.31093	-0.625126	-0.00699333	0.896923	-0.0378182	-0.135772	0.501409	-0.00118431	-0.0824847	-0.590964	-0.536313	1.07971	-0.522694	-0.28387	-1.95422	0.24116	-1.20964	-0.769174	-1.08492	-0.737907	-0.61792	0.0529318	1.02327	2.03884	-0.246672	-0.565555	-0.363451	1.54036
Cytoplasm	0.403097	0.216069	0.389159	2.71868	3.03612	0.0589513	1.08561	0.573131	2.03513	2.33842	0.228408	-1.43214	-1.15525	-0.0568683	1.08243	-0.416681	-0.418616	0.206155	1.42724	1.73757	-1.05972	0.801071	-0.871406	-0.295479	0.0289279	-1.11516	-1.21232	-3.89559	-3.32251	-1.22554	0.211584	4.28097	3.85202	-3.54712	-4.28772	-2.39865
Cytoplasmic Part	0.279574	0.746905	0.306445	1.69308	1.50257	0.521814	-0.547169	0.0903852	0.843952	0.569209	-1.74429	-0.318691	-1.06569	0.453682	-0.496616	0.130279	-0.522523	0.192925	-0.872081	1.21733	-0.694849	0.618743	-0.568495	1.04385	0.371015	-0.443055	-0.980835	-0.97165	-0.497876	-1.24604	1.38634	1.78812	1.63443	-1.59166	-2.02275	-0.806387
Defense Response	1.57417	1.15156	-0.279392	3.46721	2.73442	0.0392533	-0.89434	0.579466	2.7516	1.73747	-0.617037	-1.66517	-1.17983	-0.725447	2.29966	1.25869	0.332968	1.45328	1.57269	2.68316	-1.56828	-0.1913	-2.02774	-0.32317	-2.75873	-1.37836	-1.31113	-1.903	-3.31207	-0.901962	2.73713	5.61386	3.88808	-5.42016	-5.03478	-4.38276
Dna Binding	-0.155127	-0.108639	0.358468	1.21864	1.33625	0.350274	0.271166	0.215383	1.09703	0.992897	0.355867	-0.557614	-0.269392	-0.358748	0.847543	0.258851	0.165027	0.818475	0.762563	1.02311	-1.07303	0.915073	0.28038	0.333675	0.467837	-0.509793	-0.552793	-1.38927	-1.29374	-1.49131	-0.321981	1.40236	1.47631	-2.75127	-2.50746	-1.60703
Dna Metabolic Process	-0.44587	0.700248	-0.145879	0.703914	1.58318	0.459377	0.451006	-0.407837	0.991885	0.415513	0.410092	-0.470538	-0.159607	0.0309545	0.566758	0.930299	0.352322	0.408272	0.339257	0.836701	-0.513421	0.885038	-1.32523	0.601381	0.265746	-0.562336	-0.282845	-0.0413099	-1.03932	-1.24788	-1.26495	0.977442	1.15513	-2.07904	-1.55622	-1.52224
Endopeptidase Activity	1.61432	-0.0600862	-1.29096	0.570527	1.46301	-0.0140423	-0.915422	-0.245708	0.426599	-1.45387	-0.354696	0.590007	0.20697	-0.336482	-0.35439	-0.304734	-0.475915	-1.1161	0.410902	1.23681	-0.276184	0.0206257	-0.831152	1.85958	0.216594	-0.185469	-0.303576	-0.241677	-0.877986	0.679274	1.01933	1.90731	-0.229682	-1.14356	-1.23964	0.0294822
Enzyme Linked Receptor Protein Signaling Pathway	0.0085353	-0.060035	-0.217011	1.32463	1.25835	0.106638	-0.193887	0.206958	0.485646	0.940386	0.141803	-0.232888	-0.492814	-0.116327	0.0211094	-0.0231017	-0.0457178	0.0128872	0.549841	0.939128	-0.323087	0.630215	-0.682446	0.621203	0.364181	-0.46771	-0.374865	-1.64266	-1.19326	-0.726176	-0.770366	1.10347	0.858536	-0.694967	-1.08422	-0.231993
Establishment Of Cellular Localization	0.356913	0.310355	0.0905314	1.47785	1.12331	-0.0252442	0.143215	0.729824	1.31485	0.148741	-0.404558	-1.14674	-0.176368	-0.0627564	0.846336	-0.354388	0.246184	0.516014	0.684956	1.08813	-0.677195	-0.777797	-0.767264	-0.0456667	-0.476172	-0.335847	-0.844073	-1.44044	-0.937771	-1.10348	1.57768	1.65509	1.9016	-1.16418	-2.6447	-0.826929
Establishment Of Localization	0.707745	-0.081732	0.371611	1.69943	1.76993	-0.0356161	-0.17009	0.678495	1.65397	0.635069	-0.447739	-0.699045	-0.204397	0.341552	1.04128	-0.0244506	0.623149	-0.0699517	0.473295	0.996538	-0.474365	-0.993776	-1.16383	-0.18001	-0.84021	-0.567181	-1.11752	-1.14729	-1.18536	-1.23113	1.48603	1.94544	2.34537	-1.62136	-2.90926	-1.60459
Extracellular Region	2.22073	0.207499	-0.389728	1.7049	1.63951	-0.273359	-2.27483	-0.164145	0.0024597	0.979168	-0.832333	-2.08635	-1.57762	-0.385002	1.64286	1.10422	0.594483	1.12613	0.145463	1.58318	-0.191655	-0.100207	-1.84552	-0.340851	-3.25387	-1.14613	0.00783162	-1.94755	-2.25	-2.21082	5.16278	6.30684	3.84663	-2.16318	-3.70838	-1.13316
Extracellular Region Part	1.93636	0.133988	-0.957148	1.34131	1.159	-0.106784	-2.05194	-0.149593	0.40722	1.09194	-0.37445	-1.60171	-1.34059	-0.605833	1.20957	0.996545	0.481908	0.329686	0.2918	1.2215	-0.347674	0.0370853	-1.74976	-0.193037	-2.85059	-0.872107	0.0306036	-2.07987	-2.00787	-1.76114	5.00015	6.25349	4.07696	-2.3722	-3.49028	-1.08654
Extracellular Space	1.93636	0.133988	-0.957148	1.34131	1.159	-0.106784	-2.05194	-0.149593	0.40722	1.09194	-0.37445	-1.60171	-1.34059	-0.605833	1.20957	0.996545	0.481908	0.329686	0.2918	1.2215	-0.347674	0.0370853	-1.74976	-0.193037	-2.85059	-0.872107	0.0306036	-2.07987	-2.00787	-1.76114	5.00015	6.25349	4.07696	-2.3722	-3.49028	-1.08654
G Protein Coupled Receptor Binding	0.807899	-0.253988	-1.65782	0.885854	0.946367	0.394076	-0.877023	-0.513168	0.412442	-0.286687	-0.550292	-0.747459	0.0397594	0.736286	1.428	1.60594	-0.781434	0.769238	0.104886	-0.0132258	-1.24152	-1.03673	-0.493943	1.23924	-1.44277	-0.222357	-0.669711	-0.389869	-0.794119	-0.77291	2.34277	3.54876	2.09928	-1.75403	-1.60889	-1.25284
G Protein Coupled Receptor Protein Signaling Pathway	-0.0269683	0.0792053	-0.219703	1.2189	1.42365	0.0443409	0.193058	-0.253944	1.59469	0.615476	0.760127	-0.0750509	-0.67668	0.112255	0.0296697	0.436447	-0.144298	0.809383	0.75034	0.242665	-0.976565	1.05495	0.520895	0.501108	0.481006	-0.383497	-0.593241	-1.68891	-1.55712	-1.0149	-0.671348	1.88687	1.35777	-1.68628	-2.68681	-1.4575
Hemopoiesis	0.0467941	0.014345	0.439255	1.20807	1.06684	0.193156	-0.966585	0.883601	1.25565	-0.454617	-0.683327	0.376387	-1.75726	-0.486091	-0.7722	0.857104	0.282177	-1.27875	-0.0893132	0.14132	-0.140504	-0.467579	-1.08439	0.173936	-0.731221	-0.812347	-0.841874	0.132522	-1.14704	0.893878	1.53322	2.69052	-0.524763	0.688871	-0.865614	0.225836
Homeostatic Process	1.19663	-0.443477	1.05953	-0.552296	-0.253901	0.306216	0.489927	0.383018	0.777499	-0.130422	0.616819	-0.269934	-1.24585	-0.248396	0.00162575	0.218513	-0.728813	-1.71936	-0.901758	1.86535	-0.3433	0.533724	0.3625	1.01501	-1.06655	-0.754431	0.367193	-0.0510855	-0.309895	-0.877936	1.32323	1.27898	-0.0515567	0.18594	-1.76776	-0.264988
I Kappab Kinase Nf Kappab Cascade	0.530895	-0.00581344	-0.464782	1.44261	1.90207	-0.140384	0.135299	0.130047	1.34301	0.579352	-0.710944	-1.01225	-0.695316	-0.800882	0.676913	-0.0946253	0.0572547	0.773884	0.683389	1.0969	-0.99675	0.919853	-0.950904	0.678021	-0.707133	-0.0694963	-0.858846	-1.15697	-1.84947	-0.888087	0.761242	3.0834	1.76568	-2.3986	-1.88217	-0.876403
Immune Response	2.44007	0.40842	0.660412	1.10334	1.08452	0.398939	-1.35792	0.645191	1.02949	-1.2623	0.203622	-0.149701	0.544028	-0.763849	1.72485	1.25794	-1.11067	-0.210626	-0.506201	2.03262	-1.70073	-0.552801	-1.29892	0.521385	-1.70782	-1.09666	0.624247	-0.662321	-0.0782831	-1.8038	1.77865	2.03063	0.414131	-1.07467	-2.05662	-1.5086
Immune System Development	0.0413385	-0.05868	0.435195	1.21579	0.866236	0.192071	-0.968075	0.785739	1.25577	-0.451185	-0.543329	0.388626	-1.76161	-0.649614	-0.766948	0.819698	0.259112	-1.27371	-0.0927516	-0.0284411	-0.152189	-0.438601	-0.954256	0.163082	-0.736705	-0.690119	-0.832718	0.130384	-1.20991	0.901117	1.53691	2.71323	-0.538577	0.704811	-0.489961	0.228283
Immune System Process	2.1997	0.0794875	0.427874	1.2211	0.972247	0.485925	-1.1023	0.582087	0.61015	-1.45337	0.00511271	-0.650494	0.467702	-0.471528	1.5966	1.03117	-1.39425	-0.27497	-0.265527	1.66047	-1.59648	-0.216116	-1.2454	0.693524	-1.99219	-0.878586	0.772098	-0.449615	-0.110987	-1.8332	1.72962	2.59827	0.799622	-1.17017	-1.79692	-1.03065
Inflammatory Response	2.05936	1.07889	-0.138455	2.58447	1.76013	-0.23274	-1.08313	1.03925	2.5434	0.240544	-0.788369	-0.861547	-1.3568	-0.030297	2.00793	1.36954	0.603999	1.76807	0.952963	2.13337	-1.49044	-0.302255	-2.00985	-0.681767	-2.47707	-1.71449	-1.20539	-1.8745	-1.66629	-0.807086	3.04114	4.29362	3.06389	-3.15426	-4.69997	-3.96585
Integral To Membrane	3.50963	0.349083	-0.969513	1.70509	2.33015	0.376942	-1.56295	0.55316	1.14701	-1.03408	-1.59223	-1.41038	-1.57824	-0.210135	1.24644	0.347784	0.89347	1.40927	0.778697	1.94402	-1.84005	-0.969676	-1.6833	1.37626	-2.6907	-1.18172	-1.19559	-0.831353	-2.97993	-1.09339	3.6234	4.67128	2.54143	-1.29761	-3.09383	-1.58842
Integral To Plasma Membrane	3.23648	0.199717	-0.92244	1.8292	2.16242	0.271306	-1.59613	0.649269	1.23635	-1.07248	-2.01495	-1.19612	-1.77314	-0.197924	1.30335	0.258548	0.969497	1.1318	1.03172	1.83544	-1.6957	-0.818886	-1.32854	1.58988	-2.76608	-1.1931	-1.25232	-0.601112	-2.70743	-1.03471	3.4722	4.53073	2.41364	-1.20032	-2.90512	-1.84504
Intracellular Non Membrane Bound Organelle	-0.152973	0.467878	0.152316	0.861307	1.27518	-0.506663	0.941948	0.985883	1.55016	0.332343	-0.229177	-1.42845	-0.170751	0.484314	1.26284	0.867931	0.741673	0.872322	0.624045	1.16193	-0.953566	0.201506	-0.904225	-0.27413	-0.22141	-1.17245	-0.868707	0.224759	-0.404622	-0.608648	-0.336289	0.679918	2.03541	-3.17242	-3.08629	-1.23287
Intracellular Organelle Part	-0.403964	-0.0655319	0.289848	1.85535	2.07648	-0.230403	0.782864	0.368321	1.58511	1.33242	0.579115	-1.41707	-0.827289	-0.461265	0.895867	0.197673	0.071309	0.667476	0.949684	1.34218	-1.13479	0.820846	-0.338993	0.144469	0.215684	-0.696692	-0.997438	-1.78444	-2.05805	-0.668953	-0.177733	1.81657	2.22758	-2.9611	-2.63344	-1.3617
Intracellular Signaling Cascade	-0.0258243	-0.248956	-0.0867383	0.521843	1.42981	0.211883	0.688932	-0.314242	0.824326	0.14134	0.121554	-0.248583	-0.393506	-0.454544	0.0670216	0.188295	-0.145354	0.657247	0.509396	0.419871	-0.681689	0.761333	-0.237794	0.321695	-0.155307	-0.82386	-0.255277	-0.94638	-1.19356	-1.0201	0.671732	2.25135	1.52022	-1.96185	-0.804277	-1.31
Intrinsic To Membrane	3.50829	0.34892	-0.975873	1.71145	2.33087	0.378218	-1.56163	0.55337	1.1475	-1.02893	-1.59225	-1.40844	-1.58191	-0.210223	1.24455	0.344056	0.893161	1.40825	0.781092	1.94414	-1.84584	-0.966009	-1.68372	1.37895	-2.69147	-1.18272	-1.19135	-0.837129	-2.97955	-1.09314	3.62186	4.67123	2.54425	-1.29967	-3.09322	-1.58708
Intrinsic To Plasma Membrane	3.23648	0.199717	-0.92244	1.8292	2.16242	0.271306	-1.59613	0.649269	1.23635	-1.07248	-2.01495	-1.19612	-1.77314	-0.197924	1.30335	0.258548	0.969497	1.1318	1.03172	1.83544	-1.6957	-0.818886	-1.32854	1.58988	-2.76608	-1.1931	-1.25232	-0.601112	-2.70743	-1.03471	3.4722	4.53073	2.41364	-1.20032	-2.90512	-1.84504
Jak Stat Cascade	1.25074	-0.508907	-1.01453	0.939265	0.784347	0.926684	-0.626336	0.316367	0.65687	0.214084	0.266091	0.104165	-0.818573	-0.397207	-1.08158	-0.0832817	-0.00065539	-0.265981	0.534996	0.825015	-0.698056	0.20212	-0.456829	0.400655	-0.555925	-0.601441	-0.942574	-2.04761	-1.80288	-0.474476	2.32557	3.33281	2.09826	-1.33505	-1.75671	0.290561
Locomotory Behavior	2.2056	0.331599	-1.49717	2.11264	1.66555	0.212588	-1.03853	0.86703	1.6319	-0.424228	-0.614056	-0.826207	-0.483316	-0.249599	1.45488	1.6554	-0.0796246	1.76394	0.263023	2.25138	-1.53177	-0.729442	-1.36078	0.753264	-2.37743	-1.66801	-1.91183	-1.64288	-1.63928	0.138786	3.11636	4.49279	2.79768	-2.65721	-3.997	-2.98607
Macromolecular Complex	1.68726	0.885565	0.528166	0.311188	1.94277	0.497156	-0.175493	-0.986669	0.721172	0.903739	-0.50842	-1.05564	-0.392161	-0.0179509	1.10233	0.479635	0.416349	1.03338	-0.909197	1.6447	-1.13843	0.638411	-0.250013	0.26235	-0.740783	-0.83989	-0.743358	-0.849299	-2.1747	-1.41258	1.39255	1.49297	1.21763	-2.34585	-1.60472	-1.01218
Macromolecular Complex Assembly	-0.283778	0.713923	-0.333518	-0.899273	0.677851	-0.636071	0.239952	0.801236	1.1062	-0.811071	-0.73697	-1.26858	0.642623	0.257014	1.29733	1.78177	1.15345	1.38408	-0.720898	1.32412	-0.943844	-0.112044	-0.878324	0.1206	-0.353388	-0.881566	-0.883929	1.73301	-0.673638	-0.503159	-0.423781	0.951861	1.21722	-0.793117	-2.70896	-0.556329
Membrane	3.71866	0.580066	-0.586448	2.0938	2.59062	0.355446	-1.63663	0.273015	1.82851	-0.94404	-2.27755	-1.16872	-1.64219	-0.137189	0.976245	0.410366	0.777492	0.798596	0.794296	2.34428	-1.3865	-0.888018	-1.66476	1.50464	-2.82427	-1.23597	-1.6578	-0.784149	-3.12828	-1.55761	3.74431	5.10307	3.26678	-2.04214	-3.22479	-2.37314
Membrane Enclosed Lumen	-0.317224	-0.119517	0.20896	1.42092	1.47842	-0.194524	0.722657	0.272885	1.15121	1.05435	0.691411	-0.770182	-0.440454	-0.536278	0.724649	-0.0980213	-0.31016	0.356935	0.920205	0.881187	-0.865754	0.485239	-0.305431	-0.132154	0.129081	-0.358748	-0.697722	-1.59675	-1.87887	-0.336572	-0.192832	1.82646	1.84517	-2.08716	-1.64136	-1.29002
Membrane Fraction	0.649599	0.506716	-0.0633275	1.07424	0.734915	-1.04045	0.374588	0.358349	1.18606	-0.315075	0.378121	0.446466	0.969236	0.372485	0.844753	-0.775515	-0.863231	0.563398	0.678026	0.385566	-0.0243478	-0.497669	-0.0282852	-0.219614	-0.702326	-0.445388	-0.687922	0.682708	-1.55981	-1.10419	-0.324869	1.53181	1.01203	-1.81294	-1.37125	-0.912856
Membrane Part	3.50369	0.31822	-1.00375	1.73079	2.39813	0.416678	-1.56107	0.528511	1.15799	-1.01258	-1.48997	-1.37983	-1.58738	-0.271723	1.19327	0.33942	0.856539	1.34505	0.792079	1.9716	-1.8627	-0.953722	-1.65361	1.41093	-2.68563	-1.15722	-1.17708	-0.866649	-3.09395	-1.1157	3.6146	4.70104	2.60226	-1.31355	-3.10757	-1.5871
Multi Organism Process	1.09959	0.532401	0.0530537	1.65031	2.15579	0.154279	0.465866	0.813586	1.71339	0.709218	0.0790938	-1.41163	-1.68084	-0.391749	1.27026	0.969502	0.353566	1.04023	0.408085	1.15628	-1.27354	-0.799902	-0.461432	-0.44995	-0.791018	-1.54684	-0.517975	-1.46151	-2.5156	-1.79033	2.71463	3.76085	3.59164	-3.28393	-3.93594	-2.37942
Multicellular Organismal Development	0.28264	-0.24151	-0.925819	0.671844	1.37494	0.462915	0.72694	0.613408	1.01385	1.05444	0.160362	-0.936729	-0.236048	-0.436543	0.75461	0.110306	-0.0542372	0.649103	0.715085	1.33411	-0.160901	0.782243	-1.29997	0.544376	0.35355	-0.42007	-0.333277	-1.51328	-2.0209	0.135113	-0.385726	3.2117	1.28347	-2.56199	-2.22129	-2.48671
Muscle Development	0.123809	0.0962173	0.231049	1.24319	1.42672	-0.0340127	0.510715	0.14432	1.05316	0.954012	0.305945	-0.484971	-0.189039	-0.531449	0.445403	-0.259767	-0.277138	0.661455	0.667702	0.992312	-0.485177	0.481589	-0.633524	-0.205654	0.352841	-0.197399	-0.631965	-1.66815	-1.63752	0.111291	-0.249702	1.89942	1.35565	-1.9672	-1.58789	-2.01622
Negative Regulation Of Apoptosis	0.935879	0.0611524	-0.0915526	1.84512	2.41382	-0.813848	-1.88939	-0.13036	1.21774	0.584978	-0.592608	-1.38763	-0.869263	-0.0776459	2.14161	-0.172126	0.0302587	0.736667	0.0542539	0.802951	-0.37237	-0.218131	-1.50175	-1.50705	-1.31012	-1.00939	-0.0888969	-1.44851	-0.361822	-0.677034	3.17264	2.46712	1.32756	-0.685343	-2.10172	-0.485204
Negative Regulation Of Cellular Metabolic Process	-0.377705	-0.548373	0.0856368	-0.153412	1.00334	0.22003	-0.227039	-0.166455	1.00811	0.0433309	0.333631	-1.21728	-1.63879	-0.32534	0.839492	1.26669	-0.0308444	0.217971	0.422421	-0.0763488	-0.20078	-0.356531	-0.175102	-0.828952	0.195709	-0.679998	-0.324063	-0.130806	-0.871728	-1.64046	1.92322	2.93656	2.33376	-0.967088	-1.39935	-0.493468
Negative Regulation Of Cellular Process	0.834753	0.0296454	-0.196275	2.15093	1.10976	-0.0720179	-2.35979	0.330483	2.31264	0.849154	0.176388	0.30134	-0.668533	0.0158294	0.968488	0.557821	-0.0482414	0.46887	-0.457967	1.39739	-1.51158	0.0437028	0.0416599	-0.318711	-0.979922	-0.939662	-0.589687	-0.859664	-0.64499	-1.15365	2.48968	1.71413	1.55911	-1.60017	-3.1824	-1.76853
Negative Regulation Of Nucleobasenucleosidenucleotide And Nucleic Acid Metabolic Process	-0.359319	-0.6092	-0.105526	0.719843	1.37468	0.411749	0.105263	0.084281	0.963744	0.544363	0.517421	-1.42725	-1.35123	-0.106388	0.30661	0.832407	-0.0765006	0.0443207	0.351178	0.726951	-0.60773	0.641258	-0.0425909	-0.104953	-0.103471	-0.163529	-0.392804	-1.15968	-1.46858	-1.21583	1.42519	1.63695	2.36398	-1.64581	-1.87349	-0.236315
Nervous System Development	0.386677	-0.212964	0.483168	1.33786	1.51598	0.531308	-1.29437	-0.501371	-0.241339	1.12539	0.437389	-0.15643	-0.238602	-0.906622	-0.0269846	-0.18513	-0.367746	0.591943	0.164439	0.895303	-0.187991	0.504883	-0.0466228	0.574401	-1.27174	-0.019772	-0.383806	-1.23838	-1.25986	-1.67881	1.17077	1.11719	0.62821	-0.461797	-0.650896	-0.133672
Non Membrane Bound Organelle	-0.152973	0.467878	0.152316	0.861307	1.27518	-0.506663	0.941948	0.985883	1.55016	0.332343	-0.229177	-1.42845	-0.170751	0.484314	1.26284	0.867931	0.741673	0.872322	0.624045	1.16193	-0.953566	0.201506	-0.904225	-0.27413	-0.22141	-1.17245	-0.868707	0.224759	-0.404622	-0.608648	-0.336289	0.679918	2.03541	-3.17242	-3.08629	-1.23287
Nuclear Part	-0.188294	0.284429	0.277959	1.27837	1.43028	-0.161409	0.838015	0.224499	1.24714	0.943723	0.446994	-0.786607	-0.40167	-0.388962	0.899451	0.382801	-0.051741	0.687388	0.598289	0.911093	-1.06481	0.430832	-0.113109	-0.0316014	-0.0111233	-0.60319	-0.806406	-0.700184	-1.54062	-0.561911	-0.0648468	1.67205	1.81789	-3.10591	-2.27173	-1.51708
Nucleobasenucleosidenucleotide And Nucleic Acid Metabolic Process	0.179985	0.00810377	0.64119	2.63032	2.61354	0.667088	0.73179	0.144899	1.80941	1.60284	1.27124	-1.46145	-0.334392	-0.31119	1.4619	0.403462	-0.0127195	1.49017	1.67861	1.70078	-1.60113	1.62106	0.547244	0.628769	0.619584	-0.417489	-0.876534	-3.54234	-3.48479	-2.42637	-0.874059	2.84512	2.86822	-4.71686	-4.90475	-3.20127
Nucleus	-0.117799	0.387651	0.507376	2.55213	3.1182	0.214049	1.26571	0.386142	2.2685	1.85551	0.994418	-1.53088	-0.985031	-0.444781	1.54518	0.4426	0.0502135	1.24599	1.6675	1.96485	-1.54815	1.62245	-0.266988	0.263701	0.477826	-1.16541	-1.07744	-3.39332	-3.30532	-2.20618	-0.312361	3.4438	3.5988	-5.07521	-5.16277	-3.28094
Organelle Lumen	-0.317224	-0.119517	0.20896	1.42092	1.47842	-0.194524	0.722657	0.272885	1.15121	1.05435	0.691411	-0.770182	-0.440454	-0.536278	0.724649	-0.0980213	-0.31016	0.356935	0.920205	0.881187	-0.865754	0.485239	-0.305431	-0.132154	0.129081	-0.358748	-0.697722	-1.59675	-1.87887	-0.336572	-0.192832	1.82646	1.84517	-2.08716	-1.64136	-1.29002
Organelle Organization And Biogenesis	0.475976	-0.480939	-0.0218611	1.22424	1.06617	0.0396795	-0.975339	0.609051	0.708502	1.52288	0.510424	-1.02063	-0.0561774	-0.865396	0.456216	0.0930191	-0.242771	0.761516	0.451404	1.27732	-0.624508	-0.144411	-0.954417	0.634392	-1.43272	-0.67802	-0.536039	-1.53662	-0.843332	-1.31807	1.27975	1.24215	0.835383	-0.901994	-0.640245	0.0854228
Organelle Part	-0.403964	-0.0655319	0.289848	1.85535	2.07648	-0.230403	0.782864	0.368321	1.58511	1.33242	0.579115	-1.41707	-0.827289	-0.461265	0.895867	0.197673	0.071309	0.667476	0.949684	1.34218	-1.13479	0.820846	-0.338993	0.144469	0.215684	-0.696692	-0.997438	-1.78444	-2.05805	-0.668953	-0.177733	1.81657	2.22758	-2.9611	-2.63344	-1.3617
Peptidase Activity	1.61432	-0.0600862	-1.29096	0.570527	1.46301	-0.0140423	-0.915422	-0.245708	0.426599	-1.45387	-0.354696	0.590007	0.20697	-0.336482	-0.35439	-0.304734	-0.475915	-1.1161	0.410902	1.23681	-0.276184	0.0206257	-0.831152	1.85958	0.216594	-0.185469	-0.303576	-0.241677	-0.877986	0.679274	1.01933	1.90731	-0.229682	-1.14356	-1.23964	0.0294822
Plasma Membrane	3.29779	0.405257	-0.477431	2.22327	2.36076	0.631511	-1.77611	0.40704	1.71824	-0.88751	-2.78431	-0.957653	-1.80357	-0.183312	0.8196	0.299165	0.994712	0.652798	0.650561	2.16706	-1.4521	-0.6385	-1.42251	1.42976	-2.77172	-1.21737	-1.45258	-0.542259	-2.53973	-1.17844	3.68986	4.82486	2.96015	-1.74099	-3.01246	-2.69386
Plasma Membrane Part	3.23533	0.199567	-0.929498	1.83597	2.16315	0.272606	-1.59439	0.64947	1.23698	-1.0668	-2.01496	-1.19441	-1.77716	-0.197997	1.30146	0.254644	0.969174	1.13121	1.03379	1.83555	-1.70184	-0.815147	-1.32897	1.59267	-2.76664	-1.19413	-1.24783	-0.607404	-2.70705	-1.03449	3.47042	4.53069	2.41629	-1.20259	-2.9045	-1.84314
Positive Regulation Of Biological Process	0.994563	-0.332503	-0.322596	1.86342	1.69164	0.68518	0.225205	-0.176002	0.894887	1.14688	0.693654	-1.48166	-0.348828	-0.239078	0.706617	-0.127586	-0.314454	-0.35045	1.01587	1.80858	-0.153396	-0.26531	-1.02741	0.821579	-0.497939	-0.749039	-0.237913	-2.50003	-2.18199	-0.703756	0.730491	2.99566	1.9791	-2.23673	-2.16906	-1.83759
Positive Regulation Of Catalytic Activity	-0.336808	0.24624	0.263487	1.71535	1.11814	-0.161022	0.846277	0.485059	1.16355	0.953492	-0.174037	-0.525238	-0.49153	-0.0964377	0.996186	0.335155	0.472662	0.837889	0.904188	0.89217	-0.951201	0.623955	-0.0561361	-0.294224	0.414822	-0.422773	-0.700938	-1.79084	-1.13267	-0.283629	-1.18163	1.50686	1.59163	-1.99243	-2.83908	-1.93649
Positive Regulation Of Cell Proliferation	1.55411	0.371509	-0.457187	0.326117	1.74353	0.390441	-1.65322	0.429934	1.46265	-0.381051	-0.294787	-0.887736	-0.315654	-0.124737	0.953307	1.61806	0.280426	0.231953	-1.21413	2.06518	-0.174211	-0.0532703	-2.26993	0.350866	-2.29245	-0.812645	-0.721252	-0.485994	-1.1587	-0.752869	2.75394	3.06712	2.27453	0.143535	-3.29692	-2.67049
Positive Regulation Of Cellular Process	0.809133	-0.385114	-0.494892	1.24551	0.881255	0.660486	-0.029184	-0.0728658	0.742982	1.36895	0.662301	-1.39504	-0.265223	-0.33683	0.854131	-0.0682426	-0.231514	-0.473438	0.845339	1.36725	-0.0831552	-0.456138	-0.667555	0.840946	-0.31889	-0.457281	-0.270076	-2.15001	-2.29776	-0.543448	0.709878	2.7615	1.85409	-1.69113	-1.22338	-1.69258
Positive Regulation Of Cytokine Biosynthetic Process	0.0206268	0.0174335	-0.222897	1.23781	1.61651	-1.82653	-0.901745	-0.207148	-0.199114	0.90418	-0.916401	0.339436	-0.952766	-0.237973	1.19338	-0.355351	0.105941	0.946448	-0.879373	0.612163	-0.0841811	-1.02932	-0.988018	0.339494	-0.747016	-0.430673	0.142493	0.320364	-1.81037	-0.675116	2.62064	2.03649	0.732605	-0.238059	0.202049	-0.68602
Positive Regulation Of Developmental Process	1.07864	-0.028662	0.64697	1.27087	1.09277	0.288413	0.180093	-0.036912	0.61351	1.01959	0.142332	-1.17578	-0.456235	-0.219591	0.45051	0.372768	-0.432319	-0.19245	0.637816	0.313912	-0.316901	-0.741133	-0.30343	-0.157686	-0.597713	-0.414607	-0.6625	-1.00125	-1.6895	-0.443925	0.497595	2.58705	2.00243	-2.26105	-1.01104	-1.0526
Positive Regulation Of I Kappab Kinase Nf Kappab Cascade	-0.00277007	-0.203978	0.00564911	1.31358	1.39433	0.226835	0.170949	0.185563	0.534137	1.08117	0.419577	-0.260257	-0.470897	-0.676495	-0.127602	-0.636925	-0.251784	0.312904	0.499534	0.785382	-0.339416	0.472071	-0.098193	0.299383	0.321513	-0.0674681	-0.284939	-2.13814	-1.65927	-0.533568	0.024409	1.2572	0.736531	-0.634497	-1.08486	-0.569656
Positive Regulation Of Immune System Process	0.769177	0.245407	-0.949397	1.27585	1.6453	-1.16267	-0.481505	0.285966	-0.675953	1.00365	-0.136715	0.677882	-0.622729	-0.124142	0.65108	0.435283	-0.0346734	1.6363	0.864353	0.992035	-0.367814	0.930521	0.164032	0.330474	-0.386455	-0.326343	-0.146009	-1.66139	-1.23614	0.103536	0.416779	1.32064	0.323907	-2.54353	-2.79536	-0.421339
Positive Regulation Of Response To Stimulus	0.761278	-0.127535	-0.0519728	1.19452	1.81152	-0.0252813	-0.459765	0.0601735	0.905037	1.08027	0.244911	-0.496567	-0.739587	-0.288736	0.59067	0.224766	0.00912691	0.476686	0.776095	0.579946	-1.09934	0.506593	-0.0564643	0.946209	-0.586241	-0.3821	-0.502395	-1.95617	-1.78253	-1.12178	2.01224	2.19837	1.70394	-2.814	-2.26669	-1.32521
Positive Regulation Of Signal Transduction	0.287126	-0.234807	-0.286228	1.37667	2.16288	-0.257537	0.0192642	0.220582	1.10811	1.39088	0.038145	-1.15939	-0.682324	-1.04106	1.03008	-0.482048	0.217755	1.43528	0.134558	1.23075	-1.11781	1.23686	-0.638906	0.581648	0.481852	-0.0911246	-0.960697	-2.47662	-2.63406	-0.846575	0.432903	2.34385	1.09506	-1.71913	-1.57401	-0.621952
Positive Regulation Of Translation	0.212702	0.513065	0.0342359	1.22859	2.41378	-1.58725	-0.992799	-0.596847	0.245073	0.871622	-0.679055	-0.37636	-1.02467	-0.334076	1.6539	-0.148524	0.210751	0.399932	-1.07965	0.849889	0.692009	-0.837828	-1.57088	-1.66471	-1.01258	-0.106645	-0.527143	0.405354	-2.27811	-0.495958	2.78813	1.75828	1.13116	-0.41034	-0.180148	0.495111
Post Translational Protein Modification	-0.0740454	-0.346344	-0.175293	1.75626	1.15719	-1.26408	0.398128	0.227104	0.764776	1.22668	-0.403332	0.348246	-0.680675	-0.585556	0.477273	-0.234352	0.230826	0.533589	0.446671	0.990144	-0.149576	0.401683	-0.713263	-1.24684	-0.0641696	-0.666657	0.228618	-2.00447	-0.559978	-0.485677	0.0915533	2.03103	1.25862	-1.26326	-1.36116	-0.289657
Programmed Cell Death	0.919474	0.00644542	0.173815	2.64116	2.41451	-0.0220787	-0.0210558	0.832164	1.92148	1.83849	-0.741539	-1.61987	-0.93113	0.11713	1.23395	-0.254853	0.0728205	0.403839	1.02836	1.37822	-1.00781	-0.229002	-0.670418	-0.621261	-0.603432	-0.793304	-1.02266	-2.51395	-1.82559	-0.524026	0.898044	3.16149	3.09473	-2.77211	-3.95192	-2.0101
Protein Complex	1.68726	0.885565	0.528166	0.311188	1.94277	0.497156	-0.175493	-0.986669	0.721172	0.903739	-0.50842	-1.05564	-0.392161	-0.0179509	1.10233	0.479635	0.416349	1.03338	-0.909197	1.6447	-1.13843	0.638411	-0.250013	0.26235	-0.740783	-0.83989	-0.743358	-0.849299	-2.1747	-1.41258	1.39255	1.49297	1.21763	-2.34585	-1.60472	-1.01218
Protein Kinase Cascade	0.0706904	-0.0496584	-0.16817	1.79029	1.97386	0.254611	0.213969	0.0988031	1.11546	1.23441	0.26555	-0.289582	-0.616218	-0.62473	0.268326	-0.354841	-0.184134	0.561064	0.742032	1.07257	-0.902994	0.690526	-0.449122	0.514502	0.362847	-0.835078	-0.570751	-2.6204	-1.91185	-1.17513	0.139231	2.46591	1.71033	-1.65254	-1.82211	-1.31767
Protein Metabolic Process	0.223067	0.370546	-1.37139	0.852457	0.345012	0.0885163	0.439227	0.68766	-0.0815421	0.637786	-0.333295	0.744636	-0.661882	0.138776	0.121254	-0.0722022	0.218365	-0.0361086	1.14372	1.16262	-0.762907	0.468274	-0.0802317	1.04532	0.509802	-0.535269	-0.0101523	-1.73615	-0.95661	-0.300761	-0.524602	1.48099	-0.24394	-1.27949	-2.49856	0.807074
Ras Protein Signal Transduction	0.0460442	-0.252098	0.025377	0.580219	0.462186	0.0318798	-0.069706	-0.0482902	-0.290299	0.450858	0.165023	0.194581	-0.368561	-0.205823	-0.274792	-0.174161	0.0685539	-0.213871	0.235499	0.360957	0.184378	0.350383	0.0432161	-0.0594669	0.337592	-0.0138892	0.12647	-1.0198	-0.718531	0.282416	0.00925495	0.462808	-0.259861	-0.377626	-0.324113	0.253187
Receptor Binding	1.08161	0.496134	-0.708346	1.04286	0.854566	-0.714198	-0.404753	0.140585	1.29412	-0.176021	0.0345066	-0.614444	0.562106	0.290213	1.17271	1.07823	0.338397	0.692378	0.941617	0.300624	-1.52448	-1.12216	-1.09086	0.328218	-2.20876	-1.12598	-0.352678	-0.327946	-1.44152	-1.07265	2.32152	3.57358	2.88194	-2.78831	-2.37025	-1.38258
Regulation Of Biological Quality	1.91658	-0.764186	0.653592	2.28487	1.75847	-0.899621	-1.6246	0.983787	2.58176	0.533767	-0.53905	-1.01468	-1.74847	-0.437906	1.64585	0.645204	0.204351	1.0424	0.196638	2.31335	-0.878033	-0.270541	-1.47119	-0.657271	-2.58845	-1.39096	-1.57237	-2.19012	-0.938467	-1.62742	4.35418	4.18564	3.1962	-1.50905	-3.90383	-2.47042
Regulation Of Cellular Metabolic Process	0.423574	-0.871581	0.15965	1.05084	1.52021	0.693376	-0.199478	-0.165213	0.757945	0.240649	0.667879	-1.18615	0.0697669	-0.685903	-0.162384	0.218818	-0.0480346	0.84933	0.790131	0.386529	-0.619099	0.726353	0.264002	0.714268	0.340853	0.203378	-0.081538	-1.29342	-1.23081	-0.608414	-0.125738	1.5873	0.969876	-2.24235	-1.62775	-1.48686
Regulation Of Developmental Process	0.479558	-0.0656955	0.418214	1.90434	1.54126	0.0374712	0.636881	0.312124	1.3302	1.43507	0.391091	-1.29945	-0.689811	-0.511648	1.02797	0.29673	-0.183899	0.432021	1.17793	0.784897	-0.898865	-0.161711	-0.137001	-0.449593	-0.227726	-0.496388	-0.756087	-1.81745	-2.02825	-0.407678	0.0360898	2.82915	2.57591	-3.0699	-2.43564	-2.01012
Regulation Of Kinase Activity	-0.187521	-0.0236569	0.131006	1.36236	1.75762	0.00485554	0.0678791	0.160219	0.658039	1.22525	0.196301	-0.465821	-0.454321	-0.206564	0.511102	-0.0381222	0.356554	0.642202	0.816084	1.09043	-0.648196	1.32767	-0.038436	0.0606587	0.618564	-0.406265	-0.250033	-2.11022	-2.26172	-0.840941	-0.980375	0.954347	1.01272	-1.64725	-1.57883	-0.815592
Regulation Of Molecular Function	-0.360206	0.0310441	0.0467597	2.10132	1.4575	0.0477617	1.04367	0.682794	1.40755	1.39395	-0.104574	-0.611319	-0.454024	0.175986	0.669707	0.0901835	0.502259	0.812511	1.15617	1.35387	-1.19853	0.75085	-0.615467	-0.100459	0.537118	-0.771699	-0.895137	-2.42242	-2.02428	-0.497839	-1.4956	2.61278	2.04913	-2.34102	-3.30022	-1.73013
Regulation Of Protein Kinase Activity	-0.187521	-0.0236569	0.131006	1.36236	1.75762	0.00485554	0.0678791	0.160219	0.658039	1.22525	0.196301	-0.465821	-0.454321	-0.206564	0.511102	-0.0381222	0.356554	0.642202	0.816084	1.09043	-0.648196	1.32767	-0.038436	0.0606587	0.618564	-0.406265	-0.250033	-2.11022	-2.26172	-0.840941	-0.980375	0.954347	1.01272	-1.64725	-1.57883	-0.815592
Regulation Of Protein Metabolic Process	0.828326	-0.282193	-0.0012519	1.17831	1.42977	1.37983	-1.1582	-0.0209553	-0.072752	0.0386047	0.0545401	-1.73672	-2.05197	-1.43896	-0.814536	0.477284	0.916581	0.355897	1.1678	0.132818	-0.503918	0.146441	-1.4101	0.446697	0.14897	-0.534088	0.492585	-0.929228	-1.10722	0.203897	0.635192	2.33102	0.777548	-0.481526	-0.0712104	-0.527274
Regulation Of Signal Transduction	0.938187	-0.208147	-0.496465	1.5909	1.8233	-0.238022	-0.189816	0.0264467	1.22848	0.325471	-0.207394	-0.984161	-0.831667	-1.01296	0.738002	-0.221237	-0.140015	1.09137	0.9473	0.914861	-1.05425	1.02405	-0.955685	0.676535	-0.420691	-0.202222	-0.798981	-1.62305	-1.80646	-0.806215	0.792025	3.05566	1.57528	-2.33147	-1.28739	-0.931583
Regulation Of Transferase Activity	-0.144166	0.14654	0.160135	1.28048	1.14039	-0.0471692	0.113828	-0.0793523	0.618038	0.63311	-0.176008	-0.420177	-0.143704	-0.180609	0.634476	0.410946	0.11943	0.60929	0.561497	0.74988	-0.557163	0.604507	0.0374128	-0.0607211	0.457456	-0.24751	-0.202814	-1.83574	-1.38727	-0.71659	-0.857117	1.10558	0.767184	-1.0811	-1.22848	-0.78449
Regulation Of Translation	0.396043	-0.0619903	-0.431228	1.13289	1.50596	-0.6283	-1.06767	0.0857999	0.412931	1.30761	-0.573317	-0.729514	-1.10392	-0.557986	1.29144	-1.27785	0.507641	1.28816	0.192442	0.39316	0.120565	-0.442128	-1.39043	-0.323614	-0.197443	-0.814782	0.460532	-1.06033	-1.5407	-1.36163	1.43579	2.1818	0.804669	0.684563	0.264852	-0.904016
Reproductive Process	0.298205	-0.593246	0.451088	0.444354	1.03598	0.0288747	-0.72934	0.147111	1.13566	0.415958	-0.0339624	-1.3382	-0.953823	-0.931361	0.924403	0.267411	-0.257725	1.31392	0.68661	0.53842	-0.964067	-0.764015	-1.03149	0.409642	-1.15178	-0.889509	-0.432498	-1.78403	-0.487233	-1.36917	3.80619	3.83578	0.916038	-0.535741	-1.33276	-1.0757
Response To Chemical Stimulus	2.24797	0.32104	-1.64329	1.94375	1.46113	0.00454639	-1.05434	0.759623	1.17507	-0.462243	-0.677337	-0.458111	-0.446704	-0.126518	1.55754	1.65307	-0.324792	1.90431	-0.121007	2.31105	-1.47857	-0.79594	-1.31994	1.05828	-2.00647	-1.8669	-1.98262	-1.96856	-1.42955	0.281765	3.04382	4.23845	2.05549	-2.03334	-3.34625	-2.47441
Response To External Stimulus	2.09154	0.631866	-1.46758	1.56891	1.7531	0.414764	-1.53468	0.198089	1.05005	-0.111537	-0.633923	-0.677902	-0.0626027	0.439843	2.03715	1.84073	-0.572974	1.9265	-0.243112	1.9134	-1.39659	-0.653098	-1.51314	0.813735	-2.5728	-1.24857	-1.94851	-1.7344	-1.66868	-0.61821	2.61404	3.97951	1.79699	-1.20299	-3.27851	-1.93039
Response To Stress	0.767093	0.776041	-0.12311	3.27428	1.96868	-0.176306	0.223934	0.945147	2.20541	0.703457	-0.363554	-0.79196	-0.819664	-0.148685	2.27513	0.765908	0.300346	1.9002	0.986415	2.25513	-1.67014	0.173384	-1.77056	-0.574411	-1.22739	-1.20431	-1.15922	-2.14838	-2.1439	-1.02481	1.62343	4.22924	3.04256	-4.32247	-4.84358	-3.90334
Response To Virus	0.564664	0.416102	-0.0637453	1.6317	1.31094	-0.0447397	0.940418	0.477747	1.2178	0.740961	-0.0924956	-1.46154	-1.09098	0.166524	0.770286	0.482332	-0.129903	0.236888	0.361621	0.821948	-0.642798	-0.913765	-0.654757	-0.701014	-1.01555	-1.32996	-0.289484	-0.701309	-1.40566	-1.08348	2.13488	3.55496	3.49972	-3.13497	-3.13545	-1.43789
Response To Wounding	1.95471	0.870173	-1.357	1.49356	1.36428	0.146893	-0.953205	0.350748	0.519275	-0.235914	-0.920399	0.214372	-0.482681	0.033726	1.5719	1.03224	-0.40316	0.746067	0.166496	1.12558	-1.02729	-0.795924	-1.95584	-0.205599	-2.72397	-1.2064	-1.1838	-0.591127	-0.657994	-0.269957	1.91888	2.95709	1.95533	-0.783052	-1.5578	-1.1102
Rna Biosynthetic Process	0.0231675	0.0285941	0.650508	1.83521	1.95046	0.695808	0.517809	0.039063	1.55199	1.3371	0.970097	-1.19992	-0.143073	-0.238655	1.41626	0.681484	0.301672	1.5304	1.13003	1.40306	-1.53989	1.53353	0.620695	0.528978	0.63725	-0.125228	-0.725607	-2.48882	-2.33193	-2.1511	-1.11179	1.76139	2.17312	-3.9519	-4.37922	-2.93054
Rna Metabolic Process	-0.0877875	-0.191897	0.606558	2.80008	3.13819	0.831181	0.783173	-0.141356	1.98257	2.02749	1.5046	-1.79869	-0.671421	-0.645438	1.39192	0.221852	-0.0141176	1.43461	1.76088	2.0124	-1.77924	1.83996	0.207457	0.592836	0.762478	-0.321542	-0.954337	-4.21467	-3.79085	-2.6817	-0.81549	3.10959	3.31881	-4.40655	-4.86703	-2.94451
Rna Polymerase Ii Transcription Factor Activity	-0.190838	0.156812	0.204667	0.901171	1.27347	0.2118	0.297439	0.173672	0.663627	0.889518	0.259953	-0.520939	-0.149638	-0.408137	0.672043	0.483144	0.19184	0.763204	0.496753	0.877118	-0.61681	0.64442	0.274534	0.156878	0.364643	-0.391308	-0.362362	-0.802585	-0.763629	-0.910554	-1.04471	0.637995	0.862066	-1.88932	-2.28232	-1.12362
Serine Hydrolase Activity	1.77608	0.0407154	0.6425	0.3021	1.53873	0.0840678	-0.626196	-0.286954	-0.561207	-1.35555	-0.183849	-0.163354	-0.010741	-0.442221	0.548302	-0.19963	-0.462828	1.34005	0.599028	1.17481	-0.168897	-0.216918	-0.851265	-1.57422	0.390602	-0.157241	0.307008	-0.1563	-1.00772	-0.963196	0.763443	1.8215	0.0673766	-1.26592	-1.18367	0.441574
Serine Type Endopeptidase Activity	1.77608	0.0407154	0.6425	0.3021	1.53873	0.0840678	-0.626196	-0.286954	-0.561207	-1.35555	-0.183849	-0.163354	-0.010741	-0.442221	0.548302	-0.19963	-0.462828	1.34005	0.599028	1.17481	-0.168897	-0.216918	-0.851265	-1.57422	0.390602	-0.157241	0.307008	-0.1563	-1.00772	-0.963196	0.763443	1.8215	0.0673766	-1.26592	-1.18367	0.441574
Serine Type Peptidase Activity	1.77608	0.0407154	0.6425	0.3021	1.53873	0.0840678	-0.626196	-0.286954	-0.561207	-1.35555	-0.183849	-0.163354	-0.010741	-0.442221	0.548302	-0.19963	-0.462828	1.34005	0.599028	1.17481	-0.168897	-0.216918	-0.851265	-1.57422	0.390602	-0.157241	0.307008	-0.1563	-1.00772	-0.963196	0.763443	1.8215	0.0673766	-1.26592	-1.18367	0.441574
Signal Transduction	2.20622	-0.0995179	0.0801138	5.1246	4.0216	0.00610707	-0.169816	0.95086	3.36547	2.24046	-0.741803	-2.23566	-2.06007	-0.848892	1.97862	-0.0537464	0.0222993	2.50539	2.10316	3.4799	-2.12214	0.642667	-1.98578	0.376684	-1.62622	-1.98742	-2.15672	-5.34139	-4.49233	-2.13079	2.28276	7.94854	4.5262	-5.34863	-6.26745	-4.19326
Soluble Fraction	1.5769	-0.371702	-1.16408	0.558053	0.163731	0.914936	-1.10134	-1.03412	0.916692	0.374014	-0.234817	-0.729067	-0.662661	0.735918	0.457561	0.186811	0.2002	-0.332498	0.240501	0.570681	-1.06105	-0.569297	-1.25283	0.744651	-1.59487	-0.816177	-0.96788	-1.25787	-0.612301	-1.55475	2.95339	3.9899	2.82739	-0.703639	-1.33847	-0.0519063
System Development	0.658724	-0.295956	-0.697041	1.86195	2.21282	0.488343	-1.44387	0.432512	0.21763	0.609191	-0.383537	-0.735878	-1.06472	-1.16761	-0.543783	-0.0922433	-0.273986	-1.12614	0.541358	1.23588	0.334467	-0.184704	-1.82283	2.02995	-1.89321	-0.734649	-0.812809	-1.71094	-2.24619	-1.02122	4.23656	4.98489	2.40224	-1.5181	-1.94134	-0.535757
Transcription	0.174748	0.0338809	0.588101	1.47998	1.61451	0.499055	0.316637	-0.0187305	1.08129	1.1075	0.615858	-0.989424	-0.12976	-0.243095	1.07725	0.252915	0.21754	1.20313	0.875861	1.07773	-1.23202	1.03847	0.444624	0.357131	0.412022	-0.11305	-0.644588	-2.42625	-2.05153	-1.63129	-0.410238	1.60421	1.64958	-2.69189	-3.18194	-1.95822
Transcription Dna Dependent	0.0406062	-0.00440202	0.656854	2.30799	2.32717	0.699291	0.695461	0.112866	1.65141	1.67411	1.18627	-1.29958	-0.342064	-0.440346	1.40273	0.459121	0.0765199	1.53245	1.35887	1.62538	-1.61443	1.48995	0.537807	0.617175	0.709964	-0.218471	-0.783073	-3.23234	-2.90531	-2.26701	-0.954343	2.31102	2.43023	-4.20733	-4.60851	-3.02604
Transcription Factor Activity	-0.118379	-0.120132	0.375447	1.3208	1.31311	0.339617	0.237149	0.172377	1.10774	1.08228	0.485057	-0.592743	-0.296107	-0.350217	0.891333	0.249215	0.135498	0.847525	0.813706	1.0075	-1.11693	0.945001	0.345826	0.337656	0.484453	-0.413573	-0.560879	-1.57135	-1.45227	-1.51223	-0.372612	1.39167	1.52473	-2.77417	-2.51484	-1.64126
Transcription Factor Binding	-0.147866	-0.160138	0.337373	1.35198	1.24292	-0.0332202	0.565396	0.384115	1.28902	0.857465	0.573366	-0.733758	-0.202467	-0.623585	0.968224	0.130553	-0.244251	0.662692	0.783441	0.735317	-1.12143	0.42714	0.0179569	-0.0526848	-0.209598	-0.35638	-0.747621	-0.98855	-1.52077	-0.879189	0.376804	2.0583	2.01696	-2.9443	-2.10684	-1.70636
Transcription From Rna Polymerase Ii Promoter	0.224773	-0.124234	0.344555	1.40363	1.57051	0.393932	0.236992	-0.0542961	0.85264	1.09779	0.649238	-0.825423	-0.259148	-0.399548	0.770625	0.102919	0.0567101	0.933893	0.661743	0.9295	-1.00093	0.878214	0.419917	0.239225	0.196567	-0.192454	-0.723068	-2.16886	-1.9056	-1.21708	-0.518797	1.44158	1.49942	-1.85583	-2.39132	-1.26779

## Sheet: (C) Neuronal pathway scores
Pathway	Boort-1	Boort-2	Boort-3	Boort-4	K68967-1	K68967-2	K68967-3	K68967-4	MRM16-1	MRM16-2	MRM16-3	MRM16-4	MVEV-1	MVEV-2	MVEV-3	MVEV-4	NSW2012-1	NSW2012-2	NSW2012-3	NSW2012-4	UNINFECTED 1	UNINFECTED 2	UNINFECTED 3	UNINFECTED 4
Actin Filament Based Process	0.174482	0.589657	0.419956	0.353275	-0.0817583	0.353104	0.401351	0.451082	0.166376	0.242417	-0.0590929	0.172512	0.846265	0.806143	0.696787	0.434219	0.0533188	0.420041	0.30882	0.327578	-1.80715	-1.7629	-1.75447	-1.75201
Anatomical Structure Development	-0.0666238	0.0197837	0.173272	0.134297	-0.376601	-0.139834	0.281287	0.0593481	0.66911	0.781234	0.220352	0.503828	0.981624	0.340318	0.366986	0.166391	-0.0366447	0.0244472	0.134617	0.0621032	-0.887832	-1.30898	-1.04511	-1.05737
Anatomical Structure Morphogenesis	0.330819	0.469803	0.381459	0.598196	0.185084	0.360808	0.552674	0.479506	0.29439	0.473845	-0.167741	0.291525	1.05805	0.678547	0.526296	0.907459	0.128331	0.356977	0.301911	0.356675	-2.10205	-2.2346	-2.3917	-1.83626
Behavior	0.714816	1.42455	1.36725	1.62781	-0.159407	1.02852	1.34138	1.38484	0.728144	1.32449	0.0133073	0.429619	2.88791	0.925428	2.06642	1.30058	0.204896	1.13345	0.826834	0.838282	-5.02895	-5.18386	-5.64021	-5.55611
Biopolymer Metabolic Process	0.593407	1.11827	1.00024	0.814141	-0.570573	-0.0765062	0.895817	0.939345	1.52575	2.38015	0.538298	1.16405	2.57336	1.39965	1.76833	1.21424	0.0374645	1.06519	0.923758	0.82247	-5.10688	-4.93929	-5.12504	-4.95564
Biopolymer Modification	0.1662	0.247769	0.539586	0.010605	0.33027	0.322026	0.454618	-1.84112	-0.400072	-0.792121	0.271117	-0.491397	-0.530403	-0.819053	0.47491	-0.294338	0.278006	0.0780527	0.566816	0.184354	0.7122	0.407125	0.323659	-0.19881
Biosynthetic Process	0.870569	0.977166	0.951827	0.68799	0.806646	0.386741	1.1631	0.27793	0.80827	0.198522	0.163253	-0.191072	-0.578548	-0.244272	0.667443	0.198766	0.573874	0.929904	1.32038	0.939444	-2.36102	-2.36785	-3.15075	-3.02832
Cell Activation	-0.0634608	0.931774	1.11744	0.65059	0.374907	0.0417882	1.38845	0.104252	0.847218	0.227303	-0.541894	-0.262107	1.17191	0.383042	1.02361	1.20925	0.567684	0.808311	0.631092	0.859803	-2.57039	-2.72009	-3.11519	-3.0653
Cell Cell Signaling	1.12473	1.42917	1.15696	1.59279	-0.1243	0.908485	1.88216	1.46247	1.0515	1.34284	0.000197425	0.558564	2.67341	1.16005	2.15365	1.20396	0.478869	1.11826	1.11104	0.847201	-5.46037	-5.70263	-6.3123	-5.6567
Cell Development	1.19939	1.67972	1.32366	1.00118	0.192934	0.551909	1.94235	1.01554	1.40094	1.57544	-0.142722	0.554175	1.91969	1.22785	1.96994	1.82449	0.701382	1.48639	1.23692	1.24495	-6.22605	-5.70959	-5.60658	-6.3639
Cell Fraction	0.930214	1.1226	0.932555	0.950582	0.584133	0.858099	1.4445	1.09296	0.511304	0.864092	-0.386162	-0.116555	1.43227	0.501614	1.50346	1.32078	0.788342	0.915045	0.969952	0.809575	-4.62204	-3.88567	-4.26658	-4.25508
Cell Proliferation Go 0008283	1.00153	0.670231	0.870861	0.346812	0.0876921	0.20502	1.03935	0.845368	0.889268	0.517096	-0.85133	0.355273	1.14679	0.353486	1.18365	0.206317	0.260646	0.00642016	0.605553	0.00632303	-2.01661	-3.12157	-2.67849	-1.92969
Cell Surface Receptor Linked Signal Transduction Go 0007166	1.07749	1.66647	1.07885	1.15508	0.29565	0.62564	2.02799	1.62173	1.34515	1.39165	-0.381925	0.58747	2.90902	2.00952	2.35315	1.43879	0.473578	0.909899	1.24586	0.962682	-6.21785	-6.48621	-6.13441	-5.95528
Cellular Biosynthetic Process	0.343351	0.316055	0.522216	0.250576	-0.437791	-0.346607	0.909429	-0.313756	0.186516	0.0133427	0.3346	-1.20715	1.40993	0.792639	0.885191	0.0255687	-0.424745	0.435324	0.712778	0.815282	-1.59727	-0.690748	-1.67727	-1.25746
Cellular Cation Homeostasis	0.112762	1.27061	1.27377	1.08671	0.279854	1.261	0.785496	1.24533	0.63217	0.570327	0.159212	0.0698227	2.06539	-0.331467	0.811459	0.422835	-0.572591	0.47591	0.469565	0.000184537	-2.39391	-3.37006	-2.68757	-3.63682
Cellular Homeostasis	-0.230543	1.1916	1.07559	0.690928	0.313484	1.45037	0.0591581	1.22195	-0.0374343	0.411939	0.717538	0.158199	0.955724	-1.44867	0.015413	0.309902	-0.0152896	0.614194	-0.0338288	-0.228099	-1.05594	-2.14944	-1.86887	-2.11788
Cellular Macromolecule Metabolic Process	0.202969	-0.413295	-0.021681	0.427559	-0.428219	0.419535	-0.0680289	-0.185823	0.465701	0.908027	-0.0473209	0.522631	0.971793	0.11088	0.104638	0.855456	-0.426696	-0.548053	0.55734	0.235724	-0.722335	-0.540309	-0.99763	-1.38286
Cellular Protein Metabolic Process	0.137578	-0.155369	0.441766	0.507779	-0.353058	0.0400147	0.363568	0.416146	0.825798	0.858464	-0.571018	0.157088	1.1867	0.700321	0.590694	0.787129	-0.377506	-0.483967	0.542027	0.491622	-1.43274	-0.946238	-1.70672	-2.02008
Chemokine Activity	0.0576281	0.508837	0.288929	0.770538	-0.584246	0.352879	0.545829	0.492898	0.111949	0.765862	-0.369121	0.368216	2.10288	1.09325	1.4905	0.99879	-0.0849639	0.470111	0.429018	0.677855	-2.45922	-2.33496	-3.21224	-2.48122
Chemokine Receptor Binding	0.194632	0.26198	0.0429253	0.643421	-0.340654	0.217008	0.543508	0.256942	0.210213	0.855154	-0.264339	0.533606	1.61211	0.575528	1.21774	0.789043	0.189252	0.213429	0.166696	0.539528	-2.05554	-1.93311	-2.30078	-2.16829
Chromosome	-0.0474268	0.0603126	-0.042012	-0.10292	-0.526129	-0.368429	0.18762	0.0983594	0.586073	1.18925	-0.126669	0.274922	1.26229	0.705437	1.08623	0.684993	-0.0914669	0.138735	0.09398	0.0231527	-1.41754	-1.49111	-1.17021	-1.00744
Cytokine Activity	0.151335	0.295457	0.0950248	0.73527	-0.288692	0.242026	0.727634	0.21895	0.149196	0.881194	-0.426488	0.740382	1.67828	0.790612	1.19768	0.978667	-0.0218122	0.256494	-0.0402462	0.601583	-2.18722	-1.94687	-2.45311	-2.37534
Cytokine Metabolic Process	0.383543	0.460844	0.641655	0.430965	-0.264114	-0.627933	1.01924	0.10125	-0.214641	-0.177587	0.132858	-0.532924	2.07878	0.720862	0.560654	0.309367	-0.578895	0.344709	1.01263	0.640932	-1.30251	-0.823063	-2.34271	-1.97392
Cytokine Production	-0.406176	0.756114	0.0864932	0.293628	-0.404012	-0.359478	0.849805	-0.0446563	-0.337207	0.355592	0.505005	-0.795725	1.79543	0.629111	0.889968	-0.290884	-0.535886	0.326037	0.703482	0.723038	-1.36453	-0.454993	-1.38417	-1.53598
Cytoplasm	1.70002	1.701	1.28269	1.25511	0.865643	1.078	1.44641	1.42578	1.51577	0.883262	0.4364	0.901411	0.995931	0.379402	1.5348	1.09498	1.22667	1.44194	1.35466	1.33156	-6.00139	-5.78626	-5.74006	-6.32373
Cytoplasmic Part	0.838004	0.875441	0.79899	0.75871	-0.0624896	0.283937	0.938105	0.903572	1.35417	0.23287	0.0297998	0.146801	0.933474	0.282752	0.686424	0.312376	0.509123	0.841085	0.881234	0.396582	-3.25781	-2.83056	-2.49153	-3.36107
Defense Response	1.31521	2.06877	1.99368	1.62769	0.330995	1.30346	2.07447	1.50465	1.36158	1.81043	0.275611	0.724969	2.86675	0.991841	2.51364	1.37524	0.886933	1.31595	1.54457	1.3856	-7.13103	-7.12088	-7.55089	-7.46923
Dna Binding	0.142523	0.37569	0.112609	0.112453	-0.527264	-0.182448	0.341716	0.407909	0.741042	1.14735	-0.107534	0.289161	1.28819	0.775532	1.17553	0.786239	-0.0661377	0.341202	0.176174	0.141751	-2.09422	-1.94146	-1.74719	-1.68881
Dna Metabolic Process	-0.19133	0.217552	0.434303	0.0568885	-0.251116	-0.620458	0.914597	0.411347	0.856392	0.755935	-1.38631	-1.46745	1.18279	0.326135	1.31014	0.948716	0.247089	0.627448	0.4637	0.325382	-1.54913	-1.60131	-0.705539	-1.30577
Endopeptidase Activity	-0.327315	-0.386492	1.06204	0.353672	0.693687	-0.343812	0.722558	-0.110528	-0.889524	-1.05826	-0.266863	0.523041	-0.910946	-0.736159	0.622474	0.405046	1.0357	0.811309	0.963576	0.190634	1.4866	0.625215	-2.10183	-2.36382
Enzyme Linked Receptor Protein Signaling Pathway	-0.135804	-0.192131	0.261425	0.0337115	-0.0592039	0.102442	0.207587	0.185215	-0.376053	-0.110316	0.317169	0.316603	-0.708689	-0.222767	0.245284	0.116723	0.119969	0.125897	0.174218	-0.0886907	0.674829	0.781826	-0.898982	-0.870263
Establishment Of Cellular Localization	0.621727	0.710574	0.137943	0.883646	0.0712175	0.353586	0.658357	0.784437	0.785027	0.952762	-0.102264	0.33308	1.03321	0.646811	1.15078	1.03083	0.394945	0.564199	0.276293	0.862307	-3.15056	-2.9835	-2.74673	-3.26868
Establishment Of Localization	1.02007	0.470821	0.267773	0.843568	0.234591	0.261178	0.684577	0.898669	0.975561	0.908492	-0.298623	0.234433	1.36521	0.621487	1.32839	0.99449	0.439007	0.565456	0.43141	0.892988	-3.2803	-3.58157	-2.69235	-3.58532
Extracellular Region	0.784446	1.7978	2.0916	1.52213	-0.289266	0.872053	2.13755	1.28837	1.22071	1.44913	-0.184663	0.519516	3.01564	1.76894	2.65128	1.87076	0.330821	1.5605	1.15708	1.27325	-6.32876	-6.18202	-7.41654	-6.91033
Extracellular Region Part	0.78476	1.65062	1.96227	1.4633	-0.476779	0.878973	2.0198	1.37677	1.12018	1.27636	-0.0990006	0.539618	3.10965	1.89393	2.56774	1.6974	0.189471	1.41362	1.08392	1.18808	-6.06892	-5.77186	-7.03197	-6.76794
Extracellular Space	0.78476	1.65062	1.96227	1.4633	-0.476779	0.878973	2.0198	1.37677	1.12018	1.27636	-0.0990006	0.539618	3.10965	1.89393	2.56774	1.6974	0.189471	1.41362	1.08392	1.18808	-6.06892	-5.77186	-7.03197	-6.76794
G Protein Coupled Receptor Binding	0.0576281	0.508837	0.288929	0.770538	-0.584246	0.352879	0.545829	0.492898	0.111949	0.765862	-0.369121	0.368216	2.10288	1.09325	1.4905	0.99879	-0.0849639	0.470111	0.429018	0.677855	-2.45922	-2.33496	-3.21224	-2.48122
G Protein Coupled Receptor Protein Signaling Pathway	0.159817	0.842739	0.596857	0.124926	-0.279109	-0.222531	1.21655	0.373955	0.631505	0.574419	-0.833185	-0.371423	2.00888	1.33195	1.14552	1.11994	-0.0255081	0.651548	0.394939	0.43099	-2.79925	-2.87447	-2.24652	-1.95255
Hemopoiesis	0.203787	0.899538	0.880991	0.331549	0.301508	0.0781308	0.86182	0.180971	0.261338	0.271338	-0.815642	-0.298252	0.277739	0.126356	1.06494	0.834833	0.567665	0.669518	0.64439	0.850393	-1.88775	-1.76917	-2.6196	-1.9164
Homeostatic Process	-0.230543	1.1916	1.07559	0.690928	0.313484	1.45037	0.0591581	1.22195	-0.0374343	0.411939	0.717538	0.158199	0.955724	-1.44867	0.015413	0.309902	-0.0152896	0.614194	-0.0338288	-0.228099	-1.05594	-2.14944	-1.86887	-2.11788
I Kappab Kinase Nf Kappab Cascade	0.871058	1.10123	0.5475	0.559987	0.375172	0.416469	0.782447	0.824116	0.819848	0.514456	-0.114003	0.433491	0.514556	0.373553	1.22655	0.806535	0.450175	0.439075	0.700413	0.718541	-2.95615	-2.91943	-3.25953	-3.22604
Immune Response	0.601225	0.352715	0.824651	0.349454	-0.176261	0.484302	0.737234	0.626088	1.23514	1.60127	0.228227	0.0378262	1.93073	0.406292	1.75865	0.835611	0.187745	0.316139	0.588084	0.23704	-3.16897	-3.77032	-3.18694	-3.03592
Immune System Development	0.18298	-0.0572706	0.796603	-0.0164513	-1.07714	0.0522574	0.542999	-0.0749352	0.749452	0.0916136	-1.62283	-0.582848	1.40348	-1.26471	0.979497	0.929673	0.594152	0.165408	0.684044	0.89882	-0.340016	-0.500198	-1.78259	-0.751974
Immune System Process	0.719091	0.5463	0.72541	0.136653	0.0967944	0.469486	0.369247	0.586569	1.01984	1.12435	0.263417	0.150722	1.31286	-0.333488	0.86312	0.834758	0.501739	0.332237	0.539668	0.895523	-2.46672	-3.32249	-2.8091	-2.55599
Inflammatory Response	0.748407	1.54779	1.45508	1.37145	-0.101181	0.945565	1.78665	1.2395	1.22442	1.93512	0.0536087	0.651393	2.93997	1.03112	2.25981	1.25289	0.607071	0.833175	1.14343	0.86681	-5.98836	-5.72309	-6.0869	-5.99372
Integral To Membrane	1.11801	1.49004	1.43511	0.996266	0.765111	0.477722	2.0153	1.28536	1.99118	0.536224	-0.714944	-0.324537	2.02541	0.612837	1.37942	1.48003	0.741328	1.18509	1.58293	1.31957	-4.62918	-6.31376	-4.29376	-6.16074
Integral To Plasma Membrane	1.13984	1.51168	1.38507	1.04492	0.974261	0.539097	1.82871	1.19212	1.91921	0.270508	-0.75305	-0.232268	1.76252	0.387391	1.36582	1.25183	0.775715	1.15689	1.50407	1.23923	-4.33412	-6.103	-3.94736	-5.87908
Intracellular Non Membrane Bound Organelle	0.317437	0.46688	0.288726	0.352062	-0.208264	-0.0456401	0.557252	0.529837	0.710773	1.23138	-0.106592	0.272443	1.31986	0.833187	1.12048	0.799037	0.0653248	0.463323	0.371561	0.412486	-2.4593	-2.69497	-2.33354	-2.26375
Intracellular Organelle Part	0.240827	0.630222	0.324965	0.282593	-0.6326	-0.0727739	0.823734	0.701159	0.707258	1.23603	-0.0785928	0.505688	2.49424	1.63623	1.50777	0.97575	-0.2806	0.502748	0.592786	0.577557	-3.10599	-3.3556	-2.99446	-3.21894
Intracellular Signaling Cascade	0.641076	0.631349	0.580472	0.475365	0.204911	0.393996	0.811759	0.530792	0.373489	0.218704	-0.400577	0.415016	0.429609	0.308777	0.722291	0.459582	0.305943	0.480485	0.502793	0.641261	-2.02943	-1.95891	-2.4487	-2.29005
Intrinsic To Membrane	1.11796	1.49042	1.43516	0.997007	0.764826	0.477986	2.01813	1.28804	1.99121	0.536291	-0.713789	-0.325076	2.02503	0.61249	1.38072	1.48017	0.741373	1.18542	1.58134	1.32067	-4.62925	-6.31376	-4.29874	-6.16364
Intrinsic To Plasma Membrane	1.13984	1.51168	1.38507	1.04492	0.974261	0.539097	1.82871	1.19212	1.91921	0.270508	-0.75305	-0.232268	1.76252	0.387391	1.36582	1.25183	0.775715	1.15689	1.50407	1.23923	-4.33412	-6.103	-3.94736	-5.87908
Jak Stat Cascade	0.727379	1.19254	0.741201	0.453506	0.788663	0.777482	0.809444	0.715714	0.0795119	0.405686	-0.0836856	0.493894	-0.931762	0.0428473	0.74109	0.582013	0.647167	1.08267	0.788236	0.653741	-2.3306	-2.48159	-2.9864	-2.90875
Locomotory Behavior	0.674838	1.29089	1.33713	1.60642	-0.161988	0.947061	1.27724	1.28632	0.740273	1.37452	0.00210713	0.384298	2.84252	0.672377	1.93815	1.24791	0.182951	1.03879	0.796021	0.768168	-4.70357	-4.89866	-5.36512	-5.27864
Macromolecular Complex	0.20808	0.838066	1.4201	0.593764	0.482509	0.508777	1.37159	0.388389	1.26575	0.367401	0.0017359	-0.0828451	0.57805	-0.27112	0.401932	0.294726	0.381784	0.923493	0.867135	1.06221	-2.71158	-2.57121	-3.05263	-3.2661
Macromolecular Complex Assembly	0.375943	0.224986	0.598593	0.256483	0.150385	0.50869	0.358676	0.5224	0.857703	0.72409	0.0865747	0.0396311	0.404781	-0.512028	0.438002	0.272666	0.0465901	0.417286	0.443831	0.276029	-1.73574	-1.46268	-1.77604	-1.51684
Membrane	1.42651	1.76506	1.66011	1.22776	0.863075	0.771216	2.17647	1.49666	2.42232	0.521614	-0.442138	-0.191003	1.90721	0.380138	1.33859	1.33292	1.05648	1.44567	1.84831	1.48201	-5.67695	-6.88233	-4.92845	-7.00124
Membrane Enclosed Lumen	0.345359	0.657495	0.218615	0.422894	-0.255779	0.16136	0.573745	0.682294	0.378826	0.64081	-0.0846809	0.311683	1.78546	1.29872	0.995487	0.720159	-0.130223	0.393831	0.273308	0.41684	-2.58688	-2.68898	-2.33438	-2.19597
Membrane Fraction	0.712853	0.712039	0.77473	0.597489	0.834417	0.74519	0.834639	0.698381	0.319527	0.581934	0.547704	0.176777	0.158291	-0.0345048	0.45119	0.68793	0.651885	0.750898	0.641046	0.575182	-2.56837	-2.86417	-3.0577	-2.92737
Membrane Part	1.10284	1.48655	1.43363	0.996031	0.728009	0.457373	2.01649	1.28605	2.00719	0.578841	-0.700461	-0.320241	2.06695	0.621586	1.38143	1.47896	0.72432	1.19166	1.58163	1.31887	-4.64264	-6.32267	-4.30396	-6.16844
Multi Organism Process	1.10747	1.80632	1.26515	1.28519	0.34826	0.892876	1.16891	1.57795	1.39648	0.968378	0.0777232	0.659839	1.63677	0.84248	1.80681	1.25702	0.822473	1.57281	1.26708	1.28078	-5.21379	-6.18052	-5.55029	-6.09616
Multicellular Organismal Development	0.568333	0.545472	0.760011	0.748676	0.151001	0.260992	0.914086	0.812092	0.538439	0.752743	-0.542461	0.139913	1.01329	0.683928	0.88166	0.536187	0.310873	0.471012	0.657973	0.649038	-2.63395	-2.66213	-3.05866	-2.49851
Muscle Development	0.508293	0.503541	0.533855	0.374415	0.224375	0.273619	0.499794	0.395174	0.468173	0.574747	0.357314	0.589961	0.941625	0.714904	0.616783	0.392413	0.297509	0.399759	0.440559	0.387815	-2.31334	-2.5932	-2.28941	-2.29868
Negative Regulation Of Apoptosis	0.476055	0.83776	0.897659	0.659745	-0.411003	-0.144461	1.35062	0.576133	1.03076	1.24978	-0.520083	-0.159391	1.4341	0.827674	1.32551	1.20173	0.272938	1.13615	0.68541	0.882738	-3.83319	-2.87656	-3.37491	-3.52516
Negative Regulation Of Cellular Metabolic Process	0.868319	0.986996	0.452611	0.618062	0.335342	0.581222	0.815772	0.978376	0.54252	0.680152	-0.266271	0.443481	0.696922	0.462777	1.32633	0.798808	0.511787	0.767274	0.467443	0.601806	-3.37189	-3.06142	-3.19873	-3.03769
Negative Regulation Of Cellular Process	0.635819	0.878461	0.961871	0.530176	-0.579828	0.219556	1.28792	0.751496	0.962023	1.35245	-0.772344	0.187584	2.20306	1.5389	1.99562	0.588631	-0.128442	0.376917	0.833745	0.146899	-3.9022	-3.55672	-3.24858	-3.26303
Negative Regulation Of Nucleobasenucleosidenucleotide And Nucleic Acid Metabolic Process	0.789354	0.815086	0.516985	0.497452	0.36633	0.468499	0.582698	0.734181	0.406228	0.485378	-0.486899	0.22811	0.674969	0.253141	1.13338	0.797199	0.452893	0.56781	0.456613	0.495253	-2.82223	-2.45746	-2.74382	-2.21116
Nervous System Development	0.285988	0.32867	0.923848	0.765714	-0.0995417	0.485184	0.604865	0.312811	0.502288	0.124208	0.0935607	0.105086	1.10555	0.941519	0.380153	0.630487	-0.333036	0.468243	0.295671	0.499857	-2.02866	-1.78042	-2.34981	-2.26224
Non Membrane Bound Organelle	0.317437	0.46688	0.288726	0.352062	-0.208264	-0.0456401	0.557252	0.529837	0.710773	1.23138	-0.106592	0.272443	1.31986	0.833187	1.12048	0.799037	0.0653248	0.463323	0.371561	0.412486	-2.4593	-2.69497	-2.33354	-2.26375
Nuclear Part	0.330049	0.557354	0.433454	0.28886	-0.276639	0.117973	0.789245	0.62205	0.572105	0.881558	-0.0875973	0.453	1.75057	1.18368	1.30428	0.814076	-0.108923	0.513705	0.659736	0.614643	-2.65347	-2.86796	-2.77745	-3.1143
Nucleobasenucleosidenucleotide And Nucleic Acid Metabolic Process	0.883164	1.26618	0.658052	0.841213	-0.257591	0.427962	0.98331	1.02919	1.30521	2.09488	0.515857	1.18728	1.95652	1.25425	1.87448	1.06098	0.529922	1.17947	0.895365	0.84712	-5.42818	-5.21179	-5.0846	-4.80824
Nucleus	0.828901	1.27542	0.796724	0.738292	-0.4265	0.319865	1.27544	1.15357	1.39614	2.2321	0.291419	1.10397	2.67017	1.76014	2.33907	1.52974	0.284354	1.07606	1.03625	1.02932	-5.79051	-5.62613	-5.51505	-5.77875
Organelle Lumen	0.345359	0.657495	0.218615	0.422894	-0.255779	0.16136	0.573745	0.682294	0.378826	0.64081	-0.0846809	0.311683	1.78546	1.29872	0.995487	0.720159	-0.130223	0.393831	0.273308	0.41684	-2.58688	-2.68898	-2.33438	-2.19597
Organelle Organization And Biogenesis	0.443111	0.729776	0.422527	0.593301	0.0733119	0.426395	0.74355	0.745199	0.497356	0.673525	-0.159388	0.22108	1.1196	0.977174	0.879164	0.752358	0.112449	0.445554	0.499977	0.511121	-2.94207	-2.55618	-2.452	-2.75688
Organelle Part	0.240827	0.630222	0.324965	0.282593	-0.6326	-0.0727739	0.823734	0.701159	0.707258	1.23603	-0.0785928	0.505688	2.49424	1.63623	1.50777	0.97575	-0.2806	0.502748	0.592786	0.577557	-3.10599	-3.3556	-2.99446	-3.21894
Peptidase Activity	-0.327315	-0.386492	1.06204	0.353672	0.693687	-0.343812	0.722558	-0.110528	-0.889524	-1.05826	-0.266863	0.523041	-0.910946	-0.736159	0.622474	0.405046	1.0357	0.811309	0.963576	0.190634	1.4866	0.625215	-2.10183	-2.36382
Plasma Membrane	1.32336	1.6572	1.57808	1.14979	0.896202	0.704192	1.92951	1.33253	2.36576	0.163991	-0.598553	-0.228305	1.76751	0.234514	1.22624	1.12559	0.952196	1.33378	1.7373	1.32916	-4.99801	-6.40069	-4.14977	-6.43158
Plasma Membrane Part	1.13977	1.51212	1.38513	1.04563	0.973948	0.539405	1.8318	1.19497	1.91924	0.270578	-0.751732	-0.232911	1.76207	0.386989	1.3671	1.25206	0.775767	1.15729	1.50238	1.24041	-4.33419	-6.10299	-3.95274	-5.8821
Positive Regulation Of Biological Process	1.09212	0.87601	0.590433	0.749157	0.375638	0.545505	0.880401	0.920364	1.15464	0.851918	-0.0386197	0.528314	0.759671	0.413113	1.39067	0.595072	0.39418	0.834124	0.946625	0.87837	-3.45412	-3.8428	-3.98913	-3.45165
Positive Regulation Of Catalytic Activity	0.292686	0.45668	0.353178	0.254238	0.0532469	0.336069	0.564486	0.523692	0.514224	0.232422	0.170962	0.360648	1.01998	0.763076	0.836356	0.559175	0.382471	0.467038	0.366607	0.369294	-2.1271	-2.39079	-2.10204	-2.2566
Positive Regulation Of Cell Proliferation	1.06352	1.3084	1.52369	0.996651	0.0579961	0.380739	1.46858	0.877209	1.2173	1.24587	-0.131829	0.191492	1.66637	0.843598	1.28608	1.13049	0.357825	1.18749	0.885944	1.26212	-4.65826	-4.67085	-5.07421	-4.41622
Positive Regulation Of Cellular Process	1.04166	0.929676	0.719271	0.680082	0.470979	0.586679	0.847863	0.826004	1.04608	0.744761	-0.041121	0.431013	0.554033	0.199764	1.11311	0.606455	0.427767	0.771987	0.873666	0.849448	-3.19281	-3.58058	-3.79015	-3.11565
Positive Regulation Of Cytokine Biosynthetic Process	0.771273	0.865221	0.647464	0.429794	0.287602	-0.00545537	1.19047	0.318855	0.322202	0.0593639	0.511143	-0.18463	0.238135	0.128674	0.516595	0.0254438	0.174963	0.988093	1.12746	0.742945	-2.20312	-1.62695	-2.53571	-2.78982
Positive Regulation Of Developmental Process	0.86811	0.769226	0.434079	0.470623	0.571848	0.515968	0.677801	0.48626	0.957517	0.415229	0.286729	0.312588	0.054531	0.0117802	0.429391	0.754697	0.610573	0.758937	0.633167	0.766684	-2.83331	-2.70041	-2.26312	-2.9889
Positive Regulation Of I Kappab Kinase Nf Kappab Cascade	0.992333	0.86246	0.412985	0.381756	0.61256	0.468653	0.565296	0.590017	0.629715	0.165597	-0.0315879	0.475339	-0.652981	-0.27835	0.802001	0.475199	0.776988	0.659484	0.476785	0.719167	-2.12833	-2.10813	-2.42325	-2.44371
Positive Regulation Of Immune System Process	0.111762	1.0343	0.961802	0.446994	0.163293	0.464908	1.2988	-0.830735	0.389431	1.13354	0.830417	0.583837	0.673636	-0.171812	0.118406	0.677609	0.294755	0.563821	0.367226	0.934714	-2.3004	-2.35724	-2.60504	-2.78403
Positive Regulation Of Response To Stimulus	0.154912	0.778181	0.811856	0.235879	-0.448159	0.172987	1.25121	0.330705	0.943829	1.05689	0.693356	0.224729	1.32492	1.01149	0.867062	0.614303	0.0503868	0.48952	0.39307	0.813352	-2.67976	-2.8552	-3.02452	-3.211
Positive Regulation Of Signal Transduction	0.93691	1.19379	0.951506	0.600137	0.568721	0.740157	0.933685	0.928142	1.03871	0.182529	-0.189394	0.339434	-0.030985	0.0158978	0.890298	0.720414	0.61761	0.62238	0.902422	0.9244	-2.92818	-2.95754	-3.3891	-3.61194
Positive Regulation Of Translation	0.901761	0.986174	0.80286	0.669704	0.400923	0.202085	1.36808	0.791051	0.930758	0.208837	0.338346	0.144151	0.569947	0.332587	0.938609	0.21962	0.479271	0.951936	0.885314	0.853312	-3.01095	-2.95332	-3.26151	-3.74955
Post Translational Protein Modification	-0.0132735	0.0110568	0.573318	-0.00361828	0.0252455	-1.13208	0.482629	0.505583	0.522058	0.623993	0.142411	0.555297	1.22988	0.816356	-0.24735	0.162725	-0.429522	-0.172634	0.307439	0.0177299	-0.51662	-0.964458	-0.509604	-1.98656
Programmed Cell Death	1.16611	1.43462	0.966748	0.773508	0.383448	0.525696	1.3684	0.70215	1.20654	1.30416	0.221697	0.650835	0.927965	0.566821	1.33575	1.21052	0.920385	1.25535	1.04275	0.912335	-5.14329	-4.54781	-4.39283	-4.79186
Protein Complex	0.20808	0.838066	1.4201	0.593764	0.482509	0.508777	1.37159	0.388389	1.26575	0.367401	0.0017359	-0.0828451	0.57805	-0.27112	0.401932	0.294726	0.381784	0.923493	0.867135	1.06221	-2.71158	-2.57121	-3.05263	-3.2661
Protein Kinase Cascade	0.772578	0.853469	0.452002	0.435181	0.132776	0.301117	0.687385	0.760089	0.663482	0.635054	-0.182604	0.498595	0.540704	0.573004	1.18288	0.736523	0.418421	0.62076	0.533227	0.700677	-2.81148	-2.69989	-2.89673	-2.90723
Protein Metabolic Process	0.120637	-0.170921	0.195639	0.435356	-0.346812	0.127036	0.108511	-0.0514641	1.07906	1.12994	-0.0205685	0.580237	0.946191	0.217157	0.241628	0.549485	-0.32432	-0.361328	0.719943	0.381494	-1.31576	-1.10088	-1.3113	-1.82896
Ras Protein Signal Transduction	0.158162	-0.0699872	-0.200141	0.0680665	0.22318	0.170079	-0.128983	-0.52395	-0.200751	-0.513161	0.189364	-0.121072	-0.826203	-0.090339	-0.452785	0.183324	0.155902	0.0935657	0.270715	0.198751	0.367372	0.532182	0.19176	0.324951
Receptor Binding	0.50222	0.725614	0.240018	0.766784	-0.509391	0.215395	1.24905	0.679185	0.535686	1.29217	-0.482332	0.81053	2.32838	1.32343	1.65277	1.27226	-0.0270737	0.449234	0.184292	0.764563	-3.59761	-3.23805	-3.68183	-3.45529
Regulation Of Biological Quality	0.865765	1.59859	1.28801	1.31724	0.210855	0.76073	1.71886	1.56637	1.69289	1.78158	0.0501012	0.467857	2.35203	0.795385	1.69595	1.27505	0.497928	1.05134	1.13778	0.938625	-5.64203	-5.96506	-5.19205	-6.26381
Regulation Of Cellular Metabolic Process	0.325433	0.712843	0.569904	0.430976	0.19711	0.11931	0.349984	-0.0805873	0.592924	0.846356	0.783985	0.762932	0.687725	-0.412019	0.311957	0.173322	0.424592	0.600547	0.404057	0.00664177	-2.05875	-2.03607	-2.09125	-1.62192
Regulation Of Developmental Process	0.804162	0.917021	0.527825	0.606481	0.281365	0.456774	0.890647	0.755509	0.997327	0.935046	0.183429	0.534813	1.03886	0.775797	1.10392	1.03662	0.488637	0.851527	0.728229	0.837332	-3.90843	-3.63808	-3.30046	-3.90436
Regulation Of Kinase Activity	-0.167014	-0.269726	0.122277	-0.474697	-0.39144	0.555074	-0.152952	-1.50723	1.11343	-0.609887	0.740224	-0.524942	1.25683	-0.0393911	0.912008	-0.0200371	0.253726	0.0490721	0.735148	0.0714752	-0.147428	-1.60325	0.343151	-0.244425
Regulation Of Molecular Function	0.683752	0.776855	0.50867	0.48147	0.452116	0.587699	0.775415	0.644991	0.513914	0.495875	0.195877	0.559731	0.387975	0.413588	0.913951	0.674374	0.67937	0.768891	0.558504	0.525925	-2.86064	-2.89939	-2.88937	-2.94954
Regulation Of Protein Kinase Activity	-0.167014	-0.269726	0.122277	-0.474697	-0.39144	0.555074	-0.152952	-1.50723	1.11343	-0.609887	0.740224	-0.524942	1.25683	-0.0393911	0.912008	-0.0200371	0.253726	0.0490721	0.735148	0.0714752	-0.147428	-1.60325	0.343151	-0.244425
Regulation Of Protein Metabolic Process	-0.589636	1.59408	1.14532	0.117222	0.252551	-0.294931	-0.108222	-0.223383	0.1566	0.768835	1.04531	-1.01849	-0.837117	0.535539	1.14837	0.467382	-1.29846	1.01226	0.16163	0.120035	-0.65548	-0.644244	-2.02739	-0.827793
Regulation Of Signal Transduction	0.846205	1.22088	0.699004	0.554736	0.422418	0.43956	0.712359	0.897396	0.708337	0.528023	-0.089966	0.37486	0.366037	0.578965	1.22167	0.880485	0.219936	0.544868	0.582176	0.646258	-2.85871	-3.01652	-3.32955	-3.14943
Regulation Of Transferase Activity	-0.483351	-0.337547	0.13819	-0.513603	-0.674704	0.531635	-0.163721	-1.46694	0.831086	-0.653905	0.668394	-0.560329	1.40466	0.11321	0.960916	0.069014	0.184511	-0.011247	0.618927	0.125872	0.215095	-1.11944	0.329709	-0.206426
Regulation Of Translation	0.503748	0.280051	0.332519	0.267263	-0.350606	-0.633308	1.10359	0.153983	-0.227074	-0.263195	0.559955	-0.692352	2.14916	0.709826	0.702995	-0.0599779	-0.53204	0.23582	0.735206	0.628872	-1.22731	-0.645079	-1.86158	-1.87047
Reproductive Process	0.502199	0.954175	0.511441	0.701648	-0.249034	0.218445	0.996635	1.28457	1.07365	1.08506	-0.267883	0.463401	2.04373	1.434	1.3842	1.00298	0.106644	0.766207	0.708836	0.845735	-3.97986	-3.95522	-3.83752	-3.79405
Response To Chemical Stimulus	0.598259	1.09603	1.21396	1.53732	-0.377852	0.979897	1.15702	1.24386	0.694126	1.25872	-0.0674343	0.301222	2.64902	0.712368	1.88196	1.07783	-0.0130709	0.953758	0.69732	0.731596	-4.20516	-4.34609	-4.83872	-4.93592
Response To External Stimulus	0.326027	0.721189	0.858527	0.927474	-0.57817	0.620603	1.31917	0.869232	0.41115	1.81356	-0.159506	0.455826	2.43356	0.890759	1.36143	0.834141	0.273993	0.582194	0.934729	0.789376	-4.17744	-3.31742	-4.66779	-3.52261
Response To Stress	0.541855	1.29826	1.43487	1.34423	-0.40244	0.701356	1.45412	1.19308	1.32478	1.94111	0.0892755	0.788921	3.01784	1.24282	2.14355	0.901091	0.0896762	0.817118	1.03547	0.522976	-5.70827	-4.86411	-5.43295	-5.47464
Response To Virus	1.19683	1.40211	0.984585	1.23264	0.653713	0.824821	0.799407	1.24857	0.762328	0.70182	0.0789173	0.508039	1.21271	0.570818	1.64283	1.33204	0.734821	1.15653	0.7598	0.863643	-4.34346	-4.87303	-4.54108	-4.90939
Response To Wounding	0.164527	0.947921	0.905536	0.761586	-0.229511	0.672799	1.16977	0.559929	0.104211	1.25517	-0.483048	0.31489	1.97979	0.155535	1.25928	0.812978	0.30988	0.00925748	0.570657	0.526387	-3.49926	-1.87032	-3.63876	-2.75921
Rna Biosynthetic Process	0.303543	0.64949	0.13026	0.359133	-0.853704	-0.11386	0.543555	0.628338	1.28867	2.12212	0.255254	0.985976	1.93287	1.23239	1.68985	0.866735	0.130559	0.761335	0.53674	0.383381	-3.786	-3.66741	-3.27212	-3.10711
Rna Metabolic Process	0.759633	1.20062	0.473947	0.607811	-0.611111	0.120561	1.04894	1.12718	1.33568	2.14294	0.0305429	1.0762	2.88828	1.83808	2.35758	1.3804	0.173944	1.01389	0.883659	0.75482	-5.46205	-5.40045	-4.99894	-4.74214
Rna Polymerase Ii Transcription Factor Activity	0.138343	0.169616	0.237378	-0.0109388	-0.252093	-0.231016	0.252731	0.0818381	0.793073	1.12971	0.0101066	0.321019	0.537907	0.165628	1.05944	0.532161	0.14235	0.332181	0.178868	0.0822036	-1.29702	-1.62868	-1.44715	-1.29765
Serine Hydrolase Activity	-0.233489	-0.508743	1.2134	0.159167	0.656351	-0.286064	0.849003	0.0296525	-1.02387	-0.852576	-0.271224	0.319786	-0.793126	-0.784949	0.671164	-0.00332884	0.901028	0.796206	0.803354	0.121714	1.59651	0.532717	-1.88905	-2.00363
Serine Type Endopeptidase Activity	-0.233489	-0.508743	1.2134	0.159167	0.656351	-0.286064	0.849003	0.0296525	-1.02387	-0.852576	-0.271224	0.319786	-0.793126	-0.784949	0.671164	-0.00332884	0.901028	0.796206	0.803354	0.121714	1.59651	0.532717	-1.88905	-2.00363
Serine Type Peptidase Activity	-0.233489	-0.508743	1.2134	0.159167	0.656351	-0.286064	0.849003	0.0296525	-1.02387	-0.852576	-0.271224	0.319786	-0.793126	-0.784949	0.671164	-0.00332884	0.901028	0.796206	0.803354	0.121714	1.59651	0.532717	-1.88905	-2.00363
Signal Transduction	1.82985	2.76513	1.98703	1.9825	0.497037	1.32722	2.67797	2.42124	1.92393	1.788	0.00535446	1.15244	3.39191	2.11607	3.01421	2.10017	0.901321	1.83296	1.94611	1.61416	-9.06165	-9.31178	-9.29984	-9.60135
Soluble Fraction	0.62143	0.862138	0.536562	0.736735	0.0856234	0.529336	1.23765	0.83567	0.355588	0.637492	-1.04995	-0.340872	1.74858	0.634388	1.60868	1.21151	0.477568	0.577234	0.700791	0.561029	-3.86665	-2.66274	-2.94138	-3.09642
System Development	0.372841	1.0637	1.4697	1.00241	0.171564	0.270404	1.54262	0.81205	0.960061	0.645974	-0.255189	0.0306785	1.93408	1.3657	1.54925	1.43938	0.350069	0.953746	0.734219	1.09281	-4.11712	-3.97102	-4.93885	-4.47909
Transcription	0.204184	0.488173	0.0636568	0.336521	-0.634296	-0.117719	0.409882	0.547299	0.811292	1.37268	0.084362	0.544337	1.73458	1.2113	1.26598	0.62807	0.00171672	0.499706	0.407004	0.297957	-2.74781	-2.82381	-2.33137	-2.25371
Transcription Dna Dependent	0.530071	0.886263	0.39437	0.554732	-0.634987	0.0172465	0.760713	0.764675	1.30464	2.15875	0.391882	1.10523	2.04149	1.25629	1.75666	0.966348	0.250931	0.87519	0.651273	0.622888	-4.42934	-4.25655	-4.11916	-3.84961
Transcription Factor Activity	0.151685	0.383725	0.146321	0.120128	-0.531036	-0.186316	0.367552	0.405502	0.78828	1.1804	-0.112654	0.307464	1.31714	0.794543	1.17737	0.775765	-0.0670577	0.336237	0.198045	0.147255	-2.15022	-2.01738	-1.806	-1.72675
Transcription Factor Binding	0.360044	0.66748	0.401039	0.440682	-0.237568	0.176285	0.614259	0.694965	0.431503	0.688712	-0.112796	0.307309	1.3865	0.986602	0.987607	0.770521	-0.00424575	0.446279	0.353277	0.404699	-2.42639	-2.4752	-2.41731	-2.44425
Transcription From Rna Polymerase Ii Promoter	0.226481	0.476702	0.170662	0.39146	-0.430617	0.0230216	0.449619	0.593373	0.544747	0.970928	-0.140873	0.324684	1.53098	1.03866	1.09473	0.553594	0.00933758	0.372118	0.449877	0.416744	-2.3453	-2.41705	-2.17547	-2.1284
