# Supplementary material for: Inflammatory responses to a pathogenic West Nile virus strain
Source: BMC Infect Dis. 2019 Oct 29;19:912. doi: 10.1186/s12879-019-4471-8 (PMC6819652; doi:10.1186/s12879-019-4471-8)
Supplement: Supplementary file 5 — Additional file 5. Differential analysis data. [file 12879_2019_4471_MOESM5_ESM.xlsx]

## Sheet: WNV
WNVKUN differential analysis
Transcript	Log2 fold change	std error (log2)	Lower confidence limit (log2)	Upper confidence limit (log2)	Linear fold change	Lower confidence limit (linear)	Upper confidence limit (linear)	P-value	BY.p.value	method	Gene.sets	probe.ID
IFIT2-mRNA	10.7	0.346	10.1	11.4	1700	1060	2730	4.48e-17	5.91e-14	lm.nb		NM_001547.4:1995
MX1-mRNA	12	0.401	11.2	12.7	3970	2300	6850	9.11e-17	5.91e-14	lm.nb	Cell Development, Cytoplasm, Defense Response, Positive Regulation Of Biological Process, Positive Regulation Of Cellular Process, Positive Regulation Of Developmental Process, Programmed Cell Death, Regulation Of Developmental Process, Signal Transduction	NM_002462.2:1485
IFIT1-mRNA	8.62	0.294	8.05	9.2	394	264	587	1.17e-16	5.91e-14	lm.nb		NM_001548.3:1440
IFIT3-mRNA	9.93	0.345	9.26	10.6	978	613	1560	1.62e-16	6.14e-14	lm.nb		NM_001031683.2:1470
CCL5-mRNA	11.8	0.59	10.7	13	3590	1610	8000	9.54e-14	2.9e-11	lm.nb	Behavior, Cell Cell Signaling, Cellular Cation Homeostasis, Defense Response, Establishment Of Cellular Localization, Establishment Of Localization, Inflammatory Response, Locomotory Behavior, Multi Organism Process, Regulation Of Biological Quality, Response To Stress, Response To Virus, Signal Transduction	NM_002985.2:280
OAS2-mRNA	12.6	0.711	11.2	14	6200	2360	16300	7.68e-13	1.94e-10	lm.nb	Cell Fraction, Membrane, Membrane Fraction, Nucleobasenucleosidenucleotide And Nucleic Acid Metabolic Process	NM_016817.2:480
CCL4-mRNA	10.9	0.627	9.64	12.1	1870	797	4380	1.12e-12	2.42e-10	lm.nb	Anatomical Structure Morphogenesis, Cell Cell Signaling, Defense Response, Extracellular Region, Extracellular Region Part, Extracellular Space, Inflammatory Response, Multi Organism Process, Reproductive Process, Response To Virus, Signal Transduction	NM_002984.2:35
OASL-mRNA	8.12	0.473	7.19	9.04	278	146	528	1.34e-12	2.53e-10	lm.nb	Cytoplasm, Intracellular Non Membrane Bound Organelle, Intracellular Organelle Part, Membrane Enclosed Lumen, Non Membrane Bound Organelle, Nuclear Part, Nucleus, Organelle Lumen, Organelle Part, Receptor Binding, Transcription Factor Binding	NM_198213.1:260
IFI44-mRNA	10	0.59	8.89	11.2	1060	475	2360	1.5e-12	2.53e-10	lm.nb	Multi Organism Process, Response To Virus	NM_006417.4:750
IRF1-mRNA	4.71	0.279	4.16	5.25	26.1	17.9	38.2	1.8e-12	2.74e-10	lm.nb	Biopolymer Metabolic Process, Nucleobasenucleosidenucleotide And Nucleic Acid Metabolic Process, Rna Biosynthetic Process, Rna Metabolic Process, Transcription, Transcription Dna Dependent, Transcription From Rna Polymerase Ii Promoter	NM_002198.1:510
IFNB1-mRNA	12.4	0.77	10.9	13.9	5350	1880	15200	4.01e-12	5.54e-10	lm.nb	Cell Development, Cell Surface Receptor Linked Signal Transduction Go 0007166, Positive Regulation Of Catalytic Activity, Programmed Cell Death, Regulation Of Developmental Process, Regulation Of Molecular Function, Signal Transduction	NM_002176.2:610
CXCL10-mRNA	12.7	0.797	11.2	14.3	6820	2310	20100	4.43e-12	5.61e-10	lm.nb	Behavior, Cell Cell Signaling, Cell Surface Receptor Linked Signal Transduction Go 0007166, Defense Response, Inflammatory Response, Locomotory Behavior, Multicellular Organismal Development, Muscle Development, Positive Regulation Of Cell Proliferation, Response To Chemical Stimulus, Response To Stress, Signal Transduction, System Development	NM_001565.1:40
STAT1-mRNA	4.98	0.332	4.33	5.63	31.5	20.1	49.5	1.29e-11	1.51e-09	lm.nb	Biopolymer Metabolic Process, Cell Development, Cytoplasm, Jak Stat Cascade, Nucleobasenucleosidenucleotide And Nucleic Acid Metabolic Process, Nucleus, Programmed Cell Death, Regulation Of Molecular Function, Rna Metabolic Process, Signal Transduction, Transcription Dna Dependent	NM_007315.2:205
IRF7-mRNA	4.3	0.32	3.67	4.93	19.7	12.8	30.5	8.08e-11	8.76e-09	lm.nb	Biopolymer Metabolic Process, Cytoplasm, Multi Organism Process, Negative Regulation Of Cellular Metabolic Process, Negative Regulation Of Nucleobasenucleosidenucleotide And Nucleic Acid Metabolic Process, Nucleobasenucleosidenucleotide And Nucleic Acid Metabolic Process, Nucleus, Response To Virus, Rna Metabolic Process	NM_001572.3:1763
TNFAIP3-mRNA	3.35	0.26	2.85	3.86	10.2	7.19	14.6	1.53e-10	1.55e-08	lm.nb	I Kappab Kinase Nf Kappab Cascade, Intracellular Signaling Cascade, Negative Regulation Of Cellular Process, Nucleus, Protein Kinase Cascade, Regulation Of Signal Transduction, Signal Transduction	NM_006290.2:260
MX2-mRNA	8.96	0.82	7.35	10.6	498	163	1520	2.24e-09	2.13e-07	lm.nb	Cytoplasm, Defense Response, Nucleus	NM_002463.1:2188
CXCL3-mRNA	3.32	0.309	2.71	3.92	9.96	6.54	15.2	3.05e-09	2.72e-07	lm.nb	Chemokine Activity, Chemokine Receptor Binding, Cytokine Activity, Extracellular Region, Extracellular Region Part, Extracellular Space, G Protein Coupled Receptor Binding, Receptor Binding	NM_002090.2:540
PTGS2-mRNA	5.73	0.565	4.63	6.84	53.2	24.7	115	7.11e-09	6e-07	lm.nb	Cytoplasm, Nucleus, Regulation Of Biological Quality	NM_000963.1:495
RELB-mRNA	2.47	0.251	1.98	2.97	5.56	3.95	7.81	1.1e-08	8.58e-07	lm.nb	Dna Binding, Transcription Factor Activity, Transcription Factor Binding	NM_006509.2:250
CXCL2-mRNA	3.47	0.353	2.78	4.16	11.1	6.88	17.9	1.13e-08	8.58e-07	lm.nb	Behavior, Cell Fraction, Chemokine Activity, Defense Response, Extracellular Region, Extracellular Region Part, Extracellular Space, G Protein Coupled Receptor Binding, Inflammatory Response, Locomotory Behavior, Response To Chemical Stimulus, Response To External Stimulus, Response To Stress, Response To Wounding, Soluble Fraction	NM_002089.3:854
MYD88-mRNA	3.4	0.36	2.7	4.11	10.6	6.48	17.2	2.11e-08	1.52e-06	lm.nb	I Kappab Kinase Nf Kappab Cascade, Intracellular Signaling Cascade, Positive Regulation Of Biological Process, Positive Regulation Of Cellular Process, Positive Regulation Of I Kappab Kinase Nf Kappab Cascade, Positive Regulation Of Signal Transduction, Protein Kinase Cascade, Regulation Of Signal Transduction, Signal Transduction	NM_002468.3:2145
IL8-mRNA	5.24	0.563	4.14	6.34	37.8	17.6	81.2	2.67e-08	1.84e-06	lm.nb	Cell Activation, Cell Surface Receptor Linked Signal Transduction Go 0007166, Extracellular Region, Extracellular Region Part, Extracellular Space, Positive Regulation Of Response To Stimulus, Reproductive Process, Signal Transduction, System Development	NM_000584.2:25
NFKB1-mRNA	2.01	0.218	1.58	2.44	4.04	3	5.43	3.07e-08	2.02e-06	lm.nb	Biopolymer Metabolic Process, Cell Development, Cytoplasm, Defense Response, Negative Regulation Of Apoptosis, Negative Regulation Of Cellular Process, Nucleobasenucleosidenucleotide And Nucleic Acid Metabolic Process, Nucleus, Programmed Cell Death, Regulation Of Developmental Process, Rna Metabolic Process, Transcription Dna Dependent	NM_003998.2:1675
TLR3-mRNA	5.65	0.631	4.41	6.89	50.1	21.3	118	4.81e-08	3.05e-06	lm.nb	Biosynthetic Process, Integral To Membrane, Integral To Plasma Membrane, Intrinsic To Membrane, Intrinsic To Plasma Membrane, Membrane, Membrane Part, Multi Organism Process, Plasma Membrane, Plasma Membrane Part, Positive Regulation Of Cytokine Biosynthetic Process, Positive Regulation Of Translation, Signal Transduction	NM_003265.2:230
PTGER4-mRNA	3.55	0.401	2.76	4.33	11.7	6.78	20.2	5.77e-08	3.51e-06	lm.nb	Cell Surface Receptor Linked Signal Transduction Go 0007166, Immune Response, Integral To Membrane, Intrinsic To Membrane, Membrane, Membrane Part, Signal Transduction	NM_000958.2:1380
IL6-mRNA	7.45	0.849	5.79	9.12	175	55.2	555	6.44e-08	3.76e-06	lm.nb	Cell Development, Extracellular Region, Extracellular Region Part, Extracellular Space, Negative Regulation Of Apoptosis, Negative Regulation Of Cellular Metabolic Process, Positive Regulation Of Cell Proliferation, Positive Regulation Of Translation, Regulation Of Biological Quality	NM_000600.1:220
JUN-mRNA	2.08	0.244	1.6	2.56	4.22	3.03	5.88	1.03e-07	5.78e-06	lm.nb	Chromosome, Dna Binding, Intracellular Non Membrane Bound Organelle, Intracellular Organelle Part, Non Membrane Bound Organelle, Nuclear Part, Nucleus, Organelle Part, Rna Polymerase Ii Transcription Factor Activity, Transcription Factor Activity	NM_002228.3:140
CCL3-mRNA	6.76	0.799	5.2	8.33	109	36.7	322	1.08e-07	5.84e-06	lm.nb	Cell Fraction, Cell Surface Receptor Linked Signal Transduction Go 0007166, Establishment Of Cellular Localization, Establishment Of Localization, Organelle Organization And Biogenesis, Regulation Of Biological Quality, Reproductive Process, Signal Transduction, Soluble Fraction	NM_002983.2:159
CXCL1-mRNA	3.95	0.481	3	4.89	15.4	8.02	29.7	1.72e-07	9.01e-06	lm.nb	Actin Filament Based Process, Behavior, Cell Surface Receptor Linked Signal Transduction Go 0007166, Defense Response, Extracellular Region, Extracellular Region Part, Extracellular Space, Negative Regulation Of Cellular Process, Nervous System Development, Organelle Organization And Biogenesis, Signal Transduction, System Development	NM_001511.1:742
C3AR1-mRNA	4.22	0.547	3.15	5.29	18.6	8.86	39.2	4.13e-07	2.09e-05	lm.nb	Cell Surface Receptor Linked Signal Transduction Go 0007166, Defense Response, Inflammatory Response, Integral To Membrane, Integral To Plasma Membrane, Intrinsic To Membrane, Intrinsic To Plasma Membrane, Membrane, Membrane Part, Plasma Membrane, Plasma Membrane Part, Regulation Of Biological Quality, Response To Stress, Signal Transduction	NM_004054.2:415
HLA-DRB1-mRNA	1.94	0.264	1.42	2.46	3.84	2.68	5.49	7.91e-07	3.87e-05	lm.nb		NM_002124.1:985
PDGFA-mRNA	2.3	0.316	1.68	2.92	4.93	3.21	7.57	9e-07	4.27e-05	lm.nb	Cell Cell Signaling, Cell Proliferation Go 0008283, Cell Surface Receptor Linked Signal Transduction Go 0007166, Positive Regulation Of Biological Process, Positive Regulation Of Cell Proliferation, Positive Regulation Of Cellular Process, Signal Transduction	NM_002607.5:2460
CXCL5-mRNA	2.45	0.343	1.78	3.13	5.48	3.44	8.73	1.15e-06	5.28e-05	lm.nb	Behavior, Cell Cell Signaling, Cell Proliferation Go 0008283, Locomotory Behavior, Positive Regulation Of Biological Process, Positive Regulation Of Cell Proliferation, Positive Regulation Of Cellular Process, Response To Chemical Stimulus, Response To External Stimulus, Signal Transduction	NM_002994.3:250
MAFF-mRNA	2.13	0.305	1.54	2.73	4.39	2.9	6.64	1.56e-06	6.82e-05	lm.nb	Biopolymer Metabolic Process, Multi Organism Process, Nucleobasenucleosidenucleotide And Nucleic Acid Metabolic Process, Reproductive Process, Rna Biosynthetic Process, Rna Metabolic Process, Transcription, Transcription Dna Dependent, Transcription From Rna Polymerase Ii Promoter	NM_001161572.1:1373
CCL20-mRNA	4.72	0.676	3.4	6.05	26.4	10.6	66.2	1.57e-06	6.82e-05	lm.nb	Behavior, Cell Cell Signaling, Defense Response, Extracellular Region, Extracellular Region Part, Extracellular Space, Immune Response, Immune System Process, Inflammatory Response, Locomotory Behavior, Response To Chemical Stimulus, Response To External Stimulus, Response To Stress, Response To Wounding, Signal Transduction	NM_004591.1:35
IL12A-mRNA	2.67	0.39	1.91	3.44	6.38	3.76	10.8	2.04e-06	8.48e-05	lm.nb	Cell Development, Extracellular Region, Extracellular Region Part, Extracellular Space, Jak Stat Cascade, Macromolecular Complex, Multi Organism Process, Positive Regulation Of Response To Stimulus, Positive Regulation Of Signal Transduction, Protein Complex	NM_000882.2:775
FOS-mRNA	2.16	0.315	1.54	2.77	4.46	2.91	6.84	2.07e-06	8.48e-05	lm.nb	Biopolymer Metabolic Process, Defense Response, Dna Metabolic Process, Inflammatory Response, Nucleobasenucleosidenucleotide And Nucleic Acid Metabolic Process, Nucleus, Rna Biosynthetic Process, Rna Metabolic Process, Transcription Dna Dependent	NM_005252.2:1475
NR3C1-mRNA	2.27	0.336	1.61	2.93	4.82	3.05	7.62	2.52e-06	0.000101	lm.nb	Biopolymer Metabolic Process, Cytoplasm, Cytoplasmic Part, Intracellular Organelle Part, Membrane Enclosed Lumen, Nucleobasenucleosidenucleotide And Nucleic Acid Metabolic Process, Nucleus, Organelle Lumen, Organelle Part, Rna Metabolic Process, Signal Transduction	NM_001018074.1:1000
STAT2-mRNA	2.69	0.447	1.82	3.57	6.47	3.52	11.9	1.07e-05	0.000417	lm.nb	Biopolymer Metabolic Process, Jak Stat Cascade, Nucleobasenucleosidenucleotide And Nucleic Acid Metabolic Process, Regulation Of Cellular Metabolic Process, Rna Biosynthetic Process, Rna Metabolic Process, Signal Transduction, Transcription Dna Dependent	NM_005419.2:1965
RIPK2-mRNA	1.88	0.315	1.26	2.49	3.67	2.39	5.63	1.23e-05	0.000468	lm.nb	Defense Response, I Kappab Kinase Nf Kappab Cascade, Inflammatory Response, Positive Regulation Of Biological Process, Positive Regulation Of I Kappab Kinase Nf Kappab Cascade, Positive Regulation Of Signal Transduction, Protein Kinase Cascade, Regulation Of Signal Transduction, Response To External Stimulus, Response To Stress, Signal Transduction	NM_003821.5:1695
DDIT3-mRNA	2.57	0.433	1.72	3.42	5.93	3.29	10.7	1.3e-05	0.00048	lm.nb	Biopolymer Metabolic Process, Nucleobasenucleosidenucleotide And Nucleic Acid Metabolic Process, Regulation Of Biological Quality, Regulation Of Cellular Metabolic Process, Response To Stress, Rna Biosynthetic Process, Rna Metabolic Process, Transcription Dna Dependent	NM_004083.4:40
IL1A-mRNA	1.25	0.216	0.825	1.67	2.38	1.77	3.19	1.79e-05	0.000646	lm.nb	Cell Development, Defense Response, Extracellular Region, Extracellular Region Part, Extracellular Space, Inflammatory Response, Negative Regulation Of Apoptosis, Negative Regulation Of Cellular Process, Programmed Cell Death, Regulation Of Developmental Process, Response To Stress	NM_000575.3:1085
TLR4-mRNA	1.99	0.348	1.3	2.67	3.96	2.47	6.35	2.04e-05	0.000719	lm.nb	Biosynthetic Process, Cell Activation, Cytoplasm, Cytoplasmic Part, Integral To Membrane, Integral To Plasma Membrane, Intrinsic To Membrane, Intrinsic To Plasma Membrane, Membrane, Membrane Part, Plasma Membrane, Plasma Membrane Part, Positive Regulation Of Translation, Signal Transduction	NM_138554.2:2570
MEF2C-mRNA	1.21	0.22	0.78	1.64	2.31	1.72	3.12	3.11e-05	0.00107	lm.nb	Anatomical Structure Development, Multicellular Organismal Development, Muscle Development, Nervous System Development, Rna Polymerase Ii Transcription Factor Activity, System Development	NM_002397.3:2445
MYC-mRNA	1.49	0.271	0.956	2.02	2.81	1.94	4.06	3.3e-05	0.0011	lm.nb	Biopolymer Metabolic Process, Negative Regulation Of Cellular Process, Nucleobasenucleosidenucleotide And Nucleic Acid Metabolic Process, Nucleus, Positive Regulation Of Cell Proliferation, Regulation Of Biological Quality, Rna Biosynthetic Process, Rna Metabolic Process, Transcription Dna Dependent	NM_002467.3:1610
BIRC2-mRNA	1.14	0.208	0.733	1.55	2.21	1.66	2.93	3.35e-05	0.0011	lm.nb	Cell Surface Receptor Linked Signal Transduction Go 0007166, I Kappab Kinase Nf Kappab Cascade, Positive Regulation Of Biological Process, Positive Regulation Of I Kappab Kinase Nf Kappab Cascade, Positive Regulation Of Signal Transduction, Protein Kinase Cascade, Regulation Of Signal Transduction, Signal Transduction	NM_001166.3:1760
IL1RAP-mRNA	1.35	0.257	0.842	1.85	2.54	1.79	3.6	5.51e-05	0.00178	lm.nb	Defense Response, Inflammatory Response, Integral To Membrane, Integral To Plasma Membrane, Intrinsic To Membrane, Intrinsic To Plasma Membrane, Macromolecular Complex Assembly, Membrane, Membrane Part, Plasma Membrane, Plasma Membrane Part, Protein Metabolic Process, Response To Stress	NM_002182.2:460
CEBPB-mRNA	2.13	0.41	1.32	2.93	4.37	2.5	7.63	6.17e-05	0.00195	lm.nb	Biopolymer Metabolic Process, Defense Response, Immune Response, Immune System Process, Inflammatory Response, Nucleobasenucleosidenucleotide And Nucleic Acid Metabolic Process, Nucleus, Response To External Stimulus, Response To Stress, Rna Biosynthetic Process, Rna Metabolic Process, Transcription, Transcription Dna Dependent	NM_005194.2:1420
CXCL6-mRNA	1.78	0.366	1.06	2.5	3.43	2.09	5.64	0.000127	0.00393	lm.nb	Behavior, Cell Cell Signaling, Chemokine Activity, Chemokine Receptor Binding, Cytokine Activity, Defense Response, G Protein Coupled Receptor Binding, Inflammatory Response, Locomotory Behavior, Receptor Binding, Response To Chemical Stimulus, Response To External Stimulus, Response To Stress, Response To Wounding, Signal Transduction	NM_002993.3:539
RIPK1-mRNA	1.21	0.25	0.718	1.7	2.31	1.64	3.25	0.000135	0.00409	lm.nb	Cell Development, I Kappab Kinase Nf Kappab Cascade, Positive Regulation Of Biological Process, Positive Regulation Of Cellular Process, Positive Regulation Of I Kappab Kinase Nf Kappab Cascade, Positive Regulation Of Signal Transduction, Programmed Cell Death, Protein Kinase Cascade, Regulation Of Signal Transduction, Signal Transduction	NM_003804.3:710
CD40-mRNA	1.63	0.339	0.969	2.3	3.1	1.96	4.92	0.000138	0.00409	lm.nb	Defense Response, I Kappab Kinase Nf Kappab Cascade, Integral To Membrane, Integral To Plasma Membrane, Intrinsic To Membrane, Intrinsic To Plasma Membrane, Macromolecular Complex Assembly, Membrane, Membrane Part, Plasma Membrane, Plasma Membrane Part, Positive Regulation Of Signal Transduction, Regulation Of Signal Transduction, Signal Transduction	NM_001250.4:1265
MEF2A-mRNA	1.09	0.228	0.649	1.54	2.14	1.57	2.91	0.00014	0.00409	lm.nb	Anatomical Structure Development, Multicellular Organismal Development, Muscle Development, Nucleus, System Development	NM_005587.2:840
CFB-mRNA	5.33	1.11	3.16	7.51	40.3	8.91	183	0.000143	0.00411	lm.nb		NM_001710.5:2029
TRAF2-mRNA	0.9	0.192	0.524	1.28	1.87	1.44	2.42	0.000182	0.00512	lm.nb	Macromolecular Complex Assembly, Positive Regulation Of Catalytic Activity, Positive Regulation Of Immune System Process, Positive Regulation Of Response To Stimulus, Regulation Of Kinase Activity, Regulation Of Molecular Function, Regulation Of Protein Kinase Activity, Regulation Of Transferase Activity, Signal Transduction	NM_021138.3:1325
RAPGEF2-mRNA	0.884	0.204	0.484	1.28	1.85	1.4	2.44	0.000402	0.0111	lm.nb		NM_014247.2:3445
CSF1-mRNA	1.31	0.312	0.701	1.92	2.48	1.63	3.79	0.000524	0.0142	lm.nb	Cell Proliferation Go 0008283, Hemopoiesis, Immune System Development, Immune System Process, Multicellular Organismal Development, Positive Regulation Of Cell Proliferation, System Development	NM_000757.4:823
NOD1-mRNA	1.54	0.38	0.798	2.29	2.91	1.74	4.88	0.000731	0.0195	lm.nb	Biosynthetic Process, Cytokine Metabolic Process, Cytoplasm, Defense Response, I Kappab Kinase Nf Kappab Cascade, Macromolecular Complex Assembly, Multi Organism Process, Positive Regulation Of Signal Transduction, Regulation Of Signal Transduction, Signal Transduction	NM_006092.1:3285
BCL2L1-mRNA	0.736	0.182	0.379	1.09	1.67	1.3	2.13	0.000774	0.0203	lm.nb	Cell Development, Cytoplasm, Cytoplasmic Part, Establishment Of Cellular Localization, Establishment Of Localization, Negative Regulation Of Apoptosis, Negative Regulation Of Cellular Process, Organelle Organization And Biogenesis, Programmed Cell Death, Regulation Of Biological Quality, Signal Transduction	NM_138578.1:1560
MAP3K1-mRNA	0.713	0.178	0.363	1.06	1.64	1.29	2.09	0.000845	0.0218	lm.nb		NM_005921.1:2525
HSH2D-mRNA	2.98	0.744	1.53	4.44	7.91	2.88	21.8	0.000908	0.023	Wald		NM_032855.2:1960
MAFK-mRNA	1.04	0.273	0.509	1.58	2.06	1.42	2.99	0.00124	0.0309	lm.nb		NM_002360.3:2415
C1R-mRNA	2.39	0.632	1.15	3.63	5.25	2.22	12.4	0.00136	0.0332	lm.nb	Endopeptidase Activity, Peptidase Activity, Serine Hydrolase Activity, Serine Type Endopeptidase Activity, Serine Type Peptidase Activity	NM_001733.4:760
IL11-mRNA	1.54	0.407	0.738	2.33	2.9	1.67	5.04	0.00139	0.0335	lm.nb	Cell Cell Signaling, Cell Proliferation Go 0008283, Establishment Of Localization, Negative Regulation Of Cellular Process, Positive Regulation Of Cell Proliferation	NM_000641.2:1145
MAP2K1-mRNA	0.625	0.167	0.298	0.952	1.54	1.23	1.93	0.00147	0.0349	lm.nb	Behavior, Locomotory Behavior, Response To Chemical Stimulus, Response To External Stimulus, Signal Transduction	NM_002755.2:970
ROCK2-mRNA	0.738	0.205	0.337	1.14	1.67	1.26	2.2	0.00204	0.0476	lm.nb	Biopolymer Metabolic Process, Biopolymer Modification, Cellular Macromolecule Metabolic Process, Cellular Protein Metabolic Process, Post Translational Protein Modification, Protein Metabolic Process	NM_004850.3:3140
RELA-mRNA	0.879	0.256	0.378	1.38	1.84	1.3	2.6	0.00293	0.0673	lm.nb	Cell Development, Cytoplasm, Intracellular Organelle Part, Macromolecular Complex, Membrane Enclosed Lumen, Nuclear Part, Nucleus, Organelle Lumen, Organelle Part, Positive Regulation Of Signal Transduction, Protein Complex	NM_021975.2:360
BCL6-mRNA	0.786	0.244	0.308	1.26	1.72	1.24	2.4	0.00471	0.107	lm.nb	Chromosome, Intracellular Non Membrane Bound Organelle, Intracellular Organelle Part, Negative Regulation Of Nucleobasenucleosidenucleotide And Nucleic Acid Metabolic Process, Non Membrane Bound Organelle, Nucleus, Organelle Part, Regulation Of Biological Quality, Rna Metabolic Process	NM_001706.2:675
SHC1-mRNA	0.86	0.272	0.326	1.39	1.81	1.25	2.63	0.00546	0.122	lm.nb	Cell Surface Receptor Linked Signal Transduction Go 0007166, Enzyme Linked Receptor Protein Signaling Pathway, Membrane, Plasma Membrane, Positive Regulation Of Catalytic Activity, Regulation Of Kinase Activity, Regulation Of Molecular Function, Regulation Of Protein Kinase Activity, Regulation Of Transferase Activity, Signal Transduction	NM_001130040.1:1985
MKNK1-mRNA	0.743	0.243	0.267	1.22	1.67	1.2	2.33	0.00672	0.148	lm.nb	Biopolymer Metabolic Process, Biopolymer Modification, Cellular Macromolecule Metabolic Process, Cellular Protein Metabolic Process, Post Translational Protein Modification, Protein Kinase Cascade, Protein Metabolic Process, Signal Transduction	NM_003684.3:50
DAXX-mRNA	0.644	0.213	0.227	1.06	1.56	1.17	2.09	0.00726	0.157	lm.nb	Biopolymer Metabolic Process, Cell Development, Cytoplasm, Negative Regulation Of Cellular Metabolic Process, Negative Regulation Of Nucleobasenucleosidenucleotide And Nucleic Acid Metabolic Process, Nucleus, Regulation Of Kinase Activity, Regulation Of Molecular Function, Regulation Of Protein Kinase Activity, Rna Metabolic Process	NM_001350.3:1875
RAF1-mRNA	0.644	0.22	0.213	1.07	1.56	1.16	2.11	0.00893	0.191	lm.nb	Biopolymer Metabolic Process, Cell Development, Cytoplasm, Cytoplasmic Part, Intracellular Organelle Part, Membrane, Membrane Part, Organelle Part	NM_002880.2:1990
MAPKAPK2-mRNA	0.46	0.162	0.143	0.777	1.38	1.1	1.71	0.0107	0.226	lm.nb	Biopolymer Metabolic Process, Biopolymer Modification, Cellular Macromolecule Metabolic Process, Cellular Protein Metabolic Process, Nucleus, Post Translational Protein Modification, Protein Kinase Cascade, Protein Metabolic Process, Signal Transduction	NM_004759.3:710
HSPB1-mRNA	0.71	0.252	0.216	1.2	1.64	1.16	2.3	0.0114	0.234	lm.nb	Biosynthetic Process, Cell Development, Cytoplasm, Intracellular Non Membrane Bound Organelle, Macromolecular Complex Assembly, Negative Regulation Of Apoptosis, Non Membrane Bound Organelle, Programmed Cell Death, Regulation Of Translation	NM_001540.3:374
MAFG-mRNA	0.642	0.228	0.195	1.09	1.56	1.15	2.13	0.0114	0.234	lm.nb		NM_002359.2:3529
LTB4R-mRNA	0.851	0.305	0.253	1.45	1.8	1.19	2.73	0.0121	0.244	lm.nb	Cell Surface Receptor Linked Signal Transduction Go 0007166, Defense Response, Integral To Membrane, Integral To Plasma Membrane, Intrinsic To Membrane, Intrinsic To Plasma Membrane, Membrane, Membrane Part, Plasma Membrane, Plasma Membrane Part, Signal Transduction	NM_181657.3:2400
PPP1R12B-mRNA	0.683	0.246	0.201	1.16	1.61	1.15	2.24	0.0124	0.247	lm.nb	Signal Transduction	NM_002481.3:7480
NFE2L2-mRNA	0.701	0.256	0.199	1.2	1.63	1.15	2.3	0.0135	0.266	lm.nb	Biopolymer Metabolic Process, Dna Binding, Nucleobasenucleosidenucleotide And Nucleic Acid Metabolic Process, Rna Biosynthetic Process, Rna Metabolic Process, Transcription, Transcription Dna Dependent, Transcription Factor Activity, Transcription From Rna Polymerase Ii Promoter	NM_006164.3:995
HIF1A-mRNA	0.557	0.206	0.153	0.961	1.47	1.11	1.95	0.0146	0.285	lm.nb	Intracellular Organelle Part, Macromolecular Complex, Membrane Enclosed Lumen, Nuclear Part, Nucleus, Organelle Lumen, Organelle Part, Protein Complex, Regulation Of Biological Quality, Rna Metabolic Process	NM_001530.2:1985
MAX-mRNA	0.83	0.308	0.226	1.43	1.78	1.17	2.7	0.0149	0.286	lm.nb	Biopolymer Metabolic Process, Nucleobasenucleosidenucleotide And Nucleic Acid Metabolic Process, Rna Biosynthetic Process, Rna Metabolic Process, Transcription Dna Dependent, Transcription Factor Activity, Transcription From Rna Polymerase Ii Promoter	NM_002382.3:240
RPS6KA5-mRNA	0.753	0.286	0.191	1.31	1.68	1.14	2.49	0.0171	0.324	lm.nb	Biopolymer Metabolic Process, Cell Surface Receptor Linked Signal Transduction Go 0007166, Enzyme Linked Receptor Protein Signaling Pathway, Nucleobasenucleosidenucleotide And Nucleic Acid Metabolic Process, Nucleus, Organelle Organization And Biogenesis, Rna Metabolic Process, Signal Transduction, Transcription Dna Dependent	NM_004755.2:855
NOS2-mRNA	1.27	0.512	0.272	2.28	2.42	1.21	4.85	0.0227	0.426	lm.nb		NM_000625.4:605
HRAS-mRNA	0.391	0.162	0.0727	0.709	1.31	1.05	1.63	0.027	0.5	lm.nb	Anatomical Structure Development, Anatomical Structure Morphogenesis, Behavior, Cell Surface Receptor Linked Signal Transduction Go 0007166, Cytoplasm, Locomotory Behavior, Membrane, Multicellular Organismal Development, Plasma Membrane, Response To Chemical Stimulus, Signal Transduction, System Development	NM_005343.2:396
C4A-mRNA	1.54	0.657	0.257	2.83	2.92	1.2	7.12	0.0303	0.554	lm.nb		NM_007293.2:1217
MBL2-mRNA	1.8	0.779	0.27	3.32	3.48	1.21	10	0.034	0.614	Wald	Defense Response, Extracellular Region, Extracellular Region Part, Extracellular Space, Inflammatory Response, Positive Regulation Of Immune System Process, Positive Regulation Of Response To Stimulus	NM_000242.2:1756
TBXA2R-mRNA	1.28	0.561	0.186	2.38	2.44	1.14	5.22	0.035	0.62	Wald	Cell Surface Receptor Linked Signal Transduction Go 0007166, G Protein Coupled Receptor Protein Signaling Pathway, Integral To Membrane, Integral To Plasma Membrane, Intrinsic To Membrane, Intrinsic To Plasma Membrane, Membrane, Membrane Part, Plasma Membrane, Plasma Membrane Part, Signal Transduction	NM_001060.3:385
CREB1-mRNA	0.532	0.233	0.0743	0.99	1.45	1.05	1.99	0.0351	0.62	lm.nb	Dna Binding, Nucleus, Signal Transduction, Transcription Factor Activity, Transcription Factor Binding	NM_134442.2:200
IRF3-mRNA	0.725	0.323	0.0917	1.36	1.65	1.07	2.57	0.0377	0.657	lm.nb	Biopolymer Metabolic Process, Nucleobasenucleosidenucleotide And Nucleic Acid Metabolic Process, Rna Biosynthetic Process, Rna Metabolic Process, Rna Polymerase Ii Transcription Factor Activity, Transcription, Transcription Dna Dependent, Transcription Factor Binding, Transcription From Rna Polymerase Ii Promoter	NM_001571.5:1303
LTB4R2-mRNA	0.676	0.304	0.0796	1.27	1.6	1.06	2.42	0.0394	0.676	lm.nb	Behavior, Cell Surface Receptor Linked Signal Transduction Go 0007166, Integral To Membrane, Integral To Plasma Membrane, Intrinsic To Membrane, Intrinsic To Plasma Membrane, Locomotory Behavior, Membrane, Membrane Part, Plasma Membrane, Plasma Membrane Part, Regulation Of Molecular Function, Response To Chemical Stimulus, Signal Transduction	NM_019839.4:1250
TGFBR1-mRNA	-0.233	0.105	-0.439	-0.0272	0.851	0.738	0.981	0.0396	0.676	lm.nb	Biopolymer Metabolic Process, Enzyme Linked Receptor Protein Signaling Pathway, Integral To Membrane, Integral To Plasma Membrane, Intrinsic To Membrane, Intrinsic To Plasma Membrane, Macromolecular Complex, Membrane, Membrane Part, Plasma Membrane, Plasma Membrane Part, Positive Regulation Of Cell Proliferation, Protein Complex	NM_004612.2:4280
CCL19-mRNA	1.73	0.78	0.205	3.26	3.33	1.15	9.59	0.0401	0.676	Wald	Behavior, Cellular Cation Homeostasis, Cellular Homeostasis, Homeostatic Process, Immune Response, Immune System Process, Locomotory Behavior, Multi Organism Process, Regulation Of Biological Quality, Response To Chemical Stimulus, Response To Virus, Signal Transduction	NM_006274.2:401
C3-mRNA	4.07	1.85	0.441	7.71	16.8	1.36	209	0.0421	0.697	Wald	Cell Surface Receptor Linked Signal Transduction Go 0007166, G Protein Coupled Receptor Protein Signaling Pathway, Receptor Binding, Signal Transduction	NM_000064.2:4396
MAP2K6-mRNA	0.992	0.454	0.103	1.88	1.99	1.07	3.69	0.0422	0.697	lm.nb	Biopolymer Metabolic Process, Biopolymer Modification, Cellular Protein Metabolic Process, Negative Regulation Of Cellular Process, Post Translational Protein Modification, Protein Metabolic Process, Response To Stress, Signal Transduction	NM_002758.3:555
MAPK14-mRNA	0.447	0.209	0.0374	0.856	1.36	1.03	1.81	0.0464	0.752	lm.nb	Behavior, Cell Surface Receptor Linked Signal Transduction Go 0007166, Cytoplasm, Intracellular Signaling Cascade, Locomotory Behavior, Nucleus, Protein Kinase Cascade, Response To Chemical Stimulus, Response To External Stimulus, Response To Stress, Signal Transduction	NM_001315.1:450
PTK2-mRNA	0.488	0.228	0.0404	0.935	1.4	1.03	1.91	0.0466	0.752	lm.nb	Cell Surface Receptor Linked Signal Transduction Go 0007166, Intracellular Non Membrane Bound Organelle, Non Membrane Bound Organelle, Signal Transduction	NM_005607.3:1005
NFATC3-mRNA	0.541	0.256	0.0395	1.04	1.45	1.03	2.06	0.0487	0.771	lm.nb	Biopolymer Metabolic Process, Defense Response, Inflammatory Response, Nucleobasenucleosidenucleotide And Nucleic Acid Metabolic Process, Regulation Of Cellular Metabolic Process, Response To Stress, Rna Biosynthetic Process, Rna Metabolic Process, Transcription Dna Dependent	NM_004555.2:2190
ELK1-mRNA	0.463	0.219	0.0337	0.893	1.38	1.02	1.86	0.0487	0.771	lm.nb	Biopolymer Metabolic Process, Nucleobasenucleosidenucleotide And Nucleic Acid Metabolic Process, Rna Metabolic Process, Transcription Dna Dependent	NM_005229.3:2350
AGER-mRNA	0.551	0.266	0.031	1.07	1.47	1.02	2.1	0.0524	0.821	lm.nb	Cell Surface Receptor Linked Signal Transduction Go 0007166, Defense Response, Inflammatory Response, Integral To Membrane, Integral To Plasma Membrane, Intrinsic To Membrane, Intrinsic To Plasma Membrane, Membrane, Membrane Part, Plasma Membrane, Plasma Membrane Part, Response To External Stimulus, Response To Stress, Signal Transduction	NM_001136.3:340
CCL2-mRNA	1.41	0.698	0.0464	2.78	2.67	1.03	6.88	0.0578	0.895	lm.nb	Biopolymer Metabolic Process, Cell Development, Cell Surface Receptor Linked Signal Transduction Go 0007166, Extracellular Region, Extracellular Region Part, Extracellular Space, Jak Stat Cascade, Negative Regulation Of Apoptosis, Regulation Of Biological Quality, Reproductive Process, Signal Transduction, System Development	NM_002982.3:123
IL10RB-mRNA	0.588	0.292	0.0158	1.16	1.5	1.01	2.24	0.0592	0.896	lm.nb	Defense Response, Immune Response, Immune System Process, Inflammatory Response, Integral To Membrane, Intrinsic To Membrane, Membrane, Membrane Part, Plasma Membrane, Response To External Stimulus, Response To Stress, Response To Wounding, Signal Transduction	NM_000628.3:1760
MAPK1-mRNA	0.486	0.241	0.013	0.959	1.4	1.01	1.94	0.0592	0.896	lm.nb	Behavior, Cell Cell Signaling, Cell Development, Locomotory Behavior, Positive Regulation Of Biological Process, Positive Regulation Of Developmental Process, Programmed Cell Death, Regulation Of Developmental Process, Response To Chemical Stimulus, Response To External Stimulus, Signal Transduction	NM_138957.2:430
C9-mRNA	0.621	0.308	0.017	1.23	1.54	1.01	2.34	0.06	0.896	Wald	Integral To Membrane, Integral To Plasma Membrane, Intrinsic To Membrane, Intrinsic To Plasma Membrane, Membrane, Membrane Part, Multi Organism Process, Plasma Membrane, Plasma Membrane Part	NM_001737.3:602
CXCR1-mRNA	0.996	0.495	0.0264	1.97	1.99	1.02	3.91	0.0602	0.896	Wald		NM_000634.2:1950
MMP3-mRNA	2.49	1.26	0.0112	4.96	5.6	1.01	31.1	0.0655	0.965	Wald	Cellular Macromolecule Metabolic Process, Cellular Protein Metabolic Process, Endopeptidase Activity, Extracellular Region, Extracellular Region Part, Extracellular Space, Peptidase Activity, Protein Metabolic Process	NM_002422.3:25
TYROBP-mRNA	0.635	0.327	-0.00486	1.28	1.55	0.997	2.42	0.0685	1	Wald	Defense Response, Integral To Membrane, Integral To Plasma Membrane, Intracellular Signaling Cascade, Intrinsic To Membrane, Intrinsic To Plasma Membrane, Membrane, Membrane Part, Plasma Membrane, Plasma Membrane Part, Signal Transduction	NM_003332.3:361
MAPKAPK5-mRNA	0.531	0.282	-0.0215	1.08	1.45	0.985	2.12	0.0759	1	lm.nb	Signal Transduction	NM_003668.2:1020
IL18-mRNA	0.531	0.281	-0.0201	1.08	1.44	0.986	2.12	0.0761	1	Wald	Anatomical Structure Morphogenesis, Biosynthetic Process, Cell Activation, Cytokine Metabolic Process, Cytokine Production, Extracellular Region, Positive Regulation Of Cell Proliferation, Positive Regulation Of Immune System Process, System Development	NM_001562.2:48
MAP3K7-mRNA	0.427	0.228	-0.0203	0.874	1.34	0.986	1.83	0.0777	1	lm.nb	Cell Surface Receptor Linked Signal Transduction Go 0007166, Enzyme Linked Receptor Protein Signaling Pathway, Positive Regulation Of Immune System Process, Positive Regulation Of Response To Stimulus, Regulation Of Kinase Activity, Regulation Of Molecular Function, Regulation Of Protein Kinase Activity, Signal Transduction	NM_145333.1:670
ATF2-mRNA	0.434	0.239	-0.0348	0.902	1.35	0.976	1.87	0.0863	1	lm.nb	Rna Polymerase Ii Transcription Factor Activity, Transcription Factor Binding	NM_001880.2:290
TCF4-mRNA	0.509	0.282	-0.0426	1.06	1.42	0.971	2.09	0.0872	1	lm.nb	Biopolymer Metabolic Process, Nucleobasenucleosidenucleotide And Nucleic Acid Metabolic Process, Nucleus, Rna Metabolic Process, Transcription Dna Dependent	NM_003199.1:1455
MEF2D-mRNA	0.413	0.24	-0.0571	0.883	1.33	0.961	1.84	0.102	1	lm.nb	Anatomical Structure Development, Multicellular Organismal Development, Muscle Development, System Development	NM_005920.2:3685
C1QA-mRNA	3.35	1.97	-0.503	7.2	10.2	0.706	147	0.107	1	Wald	Cell Cell Signaling, Extracellular Region, Extracellular Region Part, Extracellular Space, Macromolecular Complex, Protein Complex	NM_015991.2:718
PRKCA-mRNA	0.515	0.303	-0.0797	1.11	1.43	0.946	2.16	0.107	1	lm.nb	Cell Development, Cell Fraction, Membrane Fraction, Positive Regulation Of Biological Process, Positive Regulation Of Cellular Process, Positive Regulation Of Developmental Process, Programmed Cell Death, Regulation Of Developmental Process	NM_002737.2:5560
HMGN1-mRNA	0.317	0.187	-0.0499	0.684	1.25	0.966	1.61	0.108	1	lm.nb	Chromosome, Dna Binding, Intracellular Non Membrane Bound Organelle, Intracellular Organelle Part, Non Membrane Bound Organelle, Nucleus, Organelle Part, Rna Polymerase Ii Transcription Factor Activity	NM_004965.6:380
TOLLIP-mRNA	0.481	0.285	-0.0779	1.04	1.4	0.947	2.06	0.109	1	lm.nb	Cell Cell Signaling	NM_019009.2:1320
C1S-mRNA	1.13	0.684	-0.211	2.47	2.19	0.864	5.54	0.116	1	lm.nb	Endopeptidase Activity, Peptidase Activity, Serine Hydrolase Activity, Serine Type Endopeptidase Activity, Serine Type Peptidase Activity	NM_001734.2:775
IL1B-mRNA	1.28	0.771	-0.234	2.79	2.42	0.85	6.91	0.116	1	Wald	Cell Cell Signaling, Cell Development, Cell Proliferation Go 0008283, Extracellular Region, Extracellular Region Part, Extracellular Space, Negative Regulation Of Cellular Process, Programmed Cell Death, Signal Transduction	NM_000576.2:840
TGFB2-mRNA	0.331	0.203	-0.0669	0.728	1.26	0.955	1.66	0.12	1	lm.nb	Extracellular Region, Positive Regulation Of Response To Stimulus, Regulation Of Biological Quality, System Development	NM_003238.2:1125
RAC1-mRNA	0.353	0.223	-0.0843	0.79	1.28	0.943	1.73	0.131	1	lm.nb	Actin Filament Based Process, Anatomical Structure Morphogenesis, Defense Response, Establishment Of Localization, Organelle Organization And Biogenesis, Positive Regulation Of Signal Transduction, Regulation Of Signal Transduction, Signal Transduction	NM_198829.1:1250
MAP3K9-mRNA	0.343	0.229	-0.106	0.791	1.27	0.929	1.73	0.152	1	lm.nb	Biopolymer Metabolic Process, Positive Regulation Of Catalytic Activity, Regulation Of Kinase Activity, Regulation Of Molecular Function, Regulation Of Protein Kinase Activity, Regulation Of Transferase Activity, Signal Transduction	NM_033141.2:4930
MMP9-mRNA	1.72	1.15	-0.534	3.98	3.3	0.691	15.8	0.153	1	Wald	Cellular Protein Metabolic Process, Extracellular Region, Extracellular Region Part, Extracellular Space, Hemopoiesis, Immune System Development, Multicellular Organismal Development, System Development	NM_004994.2:1530
IFNG-mRNA	-0.868	0.594	-2.03	0.297	0.548	0.245	1.23	0.162	1	Wald	Cell Surface Receptor Linked Signal Transduction Go 0007166, Cytokine Production, Positive Regulation Of Biological Process, Signal Transduction	NM_000619.2:970
CD163-mRNA	1.05	0.723	-0.367	2.47	2.07	0.775	5.54	0.165	1	Wald	Integral To Membrane, Integral To Plasma Membrane, Intrinsic To Membrane, Intrinsic To Plasma Membrane, Membrane, Membrane Part, Plasma Membrane, Plasma Membrane Part	NM_004244.4:1630
IL21-mRNA	0.91	0.639	-0.342	2.16	1.88	0.789	4.48	0.172	1	Wald	Cell Activation, Cell Development, Positive Regulation Of Cell Proliferation, Positive Regulation Of Immune System Process	NM_021803.2:65
C1QB-mRNA	0.88	0.634	-0.362	2.12	1.84	0.778	4.35	0.183	1	Wald	Extracellular Region, Extracellular Region Part, Extracellular Space, Macromolecular Complex, Protein Complex	NM_000491.3:819
KNG1-mRNA	-0.799	0.583	-1.94	0.345	0.575	0.26	1.27	0.189	1	Wald	Cellular Cation Homeostasis, Defense Response, Establishment Of Localization, Inflammatory Response, Negative Regulation Of Cellular Process, Regulation Of Biological Quality, Response To Stress	NM_000893.2:375
ITGB2-mRNA	0.57	0.417	-0.246	1.39	1.48	0.843	2.62	0.189	1	Wald	Behavior, Biopolymer Metabolic Process, Locomotory Behavior, Regulation Of Cellular Metabolic Process, Regulation Of Protein Metabolic Process	NM_000211.2:520
CCL23-mRNA	0.868	0.635	-0.376	2.11	1.83	0.771	4.32	0.189	1	Wald	Behavior, Cell Cell Signaling, Cell Surface Receptor Linked Signal Transduction Go 0007166, Cellular Cation Homeostasis, Defense Response, Immune Response, Inflammatory Response, Locomotory Behavior, Negative Regulation Of Cellular Process, Regulation Of Biological Quality, Response To Chemical Stimulus, Response To Stress, Signal Transduction	NM_145898.1:336
CD86-mRNA	0.679	0.499	-0.299	1.66	1.6	0.813	3.15	0.191	1	Wald	Cell Proliferation Go 0008283, Immune Response, Immune System Process, Positive Regulation Of Biological Process, Positive Regulation Of Cell Proliferation, Positive Regulation Of Cellular Process	NM_175862.3:1265
CRP-mRNA	-0.571	0.441	-1.44	0.294	0.673	0.37	1.23	0.213	1	Wald	Defense Response, Inflammatory Response, Response To External Stimulus, Response To Stress, Response To Wounding	NM_000567.2:1521
IL3-mRNA	1.04	0.815	-0.56	2.63	2.05	0.678	6.21	0.22	1	Wald	Biopolymer Metabolic Process, Cell Development, Extracellular Region, Extracellular Region Part, Extracellular Space, Negative Regulation Of Apoptosis, Nervous System Development, Positive Regulation Of Cell Proliferation, System Development	NM_000588.3:130
TSLP-mRNA	1.94	1.53	-1.06	4.94	3.84	0.479	30.8	0.222	1	Wald		NM_033035.4:899
TNF-mRNA	4.17	3.32	-2.34	10.7	17.9	0.197	1630	0.227	1	Wald	Cell Development, Cell Fraction, Multi Organism Process, Negative Regulation Of Cellular Metabolic Process, Negative Regulation Of Nucleobasenucleosidenucleotide And Nucleic Acid Metabolic Process, Response To Virus, Rna Metabolic Process, Soluble Fraction	NM_000594.2:1010
KEAP1-mRNA	0.307	0.25	-0.184	0.798	1.24	0.881	1.74	0.236	1	lm.nb		NM_012289.3:561
MAP2K4-mRNA	0.304	0.249	-0.184	0.792	1.23	0.88	1.73	0.238	1	lm.nb	Intracellular Signaling Cascade, Protein Kinase Cascade, Signal Transduction	NM_003010.2:2830
C8A-mRNA	0.673	0.553	-0.411	1.76	1.59	0.752	3.38	0.24	1	Wald	Extracellular Region, Extracellular Region Part, Extracellular Space, Integral To Membrane, Intrinsic To Membrane, Macromolecular Complex, Membrane, Membrane Part, Protein Complex	NM_000562.2:690
CCL13-mRNA	0.973	0.804	-0.603	2.55	1.96	0.659	5.85	0.243	1	Wald	Behavior, Cell Cell Signaling, Cellular Cation Homeostasis, Cellular Homeostasis, Defense Response, Extracellular Region, Extracellular Region Part, Extracellular Space, Homeostatic Process, Inflammatory Response, Locomotory Behavior, Regulation Of Biological Quality, Response To Chemical Stimulus, Response To Stress, Signal Transduction	NM_005408.2:320
GNAQ-mRNA	0.273	0.232	-0.183	0.729	1.21	0.881	1.66	0.256	1	lm.nb	Cell Surface Receptor Linked Signal Transduction Go 0007166, Cytoplasm, Membrane, Plasma Membrane, Regulation Of Biological Quality, Regulation Of Molecular Function, Signal Transduction	NM_002072.2:1100
STAT3-mRNA	0.45	0.386	-0.307	1.21	1.37	0.808	2.31	0.259	1	lm.nb	Biopolymer Metabolic Process, Cytoplasm, Jak Stat Cascade, Negative Regulation Of Cellular Metabolic Process, Negative Regulation Of Nucleobasenucleosidenucleotide And Nucleic Acid Metabolic Process, Nervous System Development, Nucleus, Rna Metabolic Process, Signal Transduction, System Development	NM_139276.2:4535
CXCR4-mRNA	0.552	0.478	-0.386	1.49	1.47	0.765	2.81	0.264	1	lm.nb	Cell Development, Cytoplasm, Integral To Membrane, Integral To Plasma Membrane, Intrinsic To Membrane, Intrinsic To Plasma Membrane, Membrane, Membrane Part, Multi Organism Process, Plasma Membrane, Plasma Membrane Part, Regulation Of Biological Quality, Regulation Of Kinase Activity, Regulation Of Protein Kinase Activity, Response To Virus	NM_003467.2:1335
TGFB1-mRNA	0.393	0.347	-0.286	1.07	1.31	0.82	2.1	0.271	1	lm.nb	Dna Metabolic Process, Extracellular Region, Extracellular Region Part, Extracellular Space, Muscle Development, Regulation Of Biological Quality, Rna Metabolic Process	NM_000660.3:1260
PLCB1-mRNA	0.331	0.295	-0.247	0.908	1.26	0.843	1.88	0.277	1	lm.nb	Cytoplasm	NM_182734.1:170
IL15-mRNA	3.5	3.13	-2.64	9.64	11.3	0.161	796	0.279	1	Wald	Cell Fraction, Cytoplasm, Cytoplasmic Part, Extracellular Region, Extracellular Region Part, Extracellular Space, Integral To Membrane, Integral To Plasma Membrane, Intrinsic To Membrane, Intrinsic To Plasma Membrane, Membrane, Membrane Fraction, Membrane Part, Plasma Membrane, Plasma Membrane Part	NM_000585.3:248
SMAD7-mRNA	0.454	0.41	-0.35	1.26	1.37	0.785	2.39	0.283	1	lm.nb	Cell Surface Receptor Linked Signal Transduction Go 0007166, Enzyme Linked Receptor Protein Signaling Pathway, Response To Stress, Signal Transduction	NM_005904.2:1835
CCL21-mRNA	0.685	0.639	-0.567	1.94	1.61	0.675	3.83	0.298	1	Wald	Behavior, Cell Cell Signaling, Chemokine Activity, Chemokine Receptor Binding, Cytokine Activity, Defense Response, G Protein Coupled Receptor Binding, Immune Response, Immune System Process, Inflammatory Response, Locomotory Behavior, Receptor Binding, Response To Chemical Stimulus, Response To External Stimulus, Response To Stress, Response To Wounding	NM_002989.2:180
IL18RAP-mRNA	-0.496	0.465	-1.41	0.416	0.709	0.377	1.33	0.301	1	Wald	Cell Surface Receptor Linked Signal Transduction Go 0007166, Defense Response, Inflammatory Response, Response To External Stimulus, Response To Stress, Response To Wounding, Signal Transduction	NM_003853.2:2412
IL7-mRNA	2.95	2.77	-2.48	8.38	7.73	0.179	333	0.302	1	Wald	Cell Activation, Cell Development, Extracellular Region, Hemopoiesis, Negative Regulation Of Apoptosis, Positive Regulation Of Cell Proliferation, Positive Regulation Of Immune System Process, Programmed Cell Death, Regulation Of Biological Quality, System Development	NM_000880.2:38
NOD2-mRNA	1.5	1.42	-1.27	4.28	2.83	0.414	19.4	0.303	1	Wald	Cytoplasm, Cytoplasmic Part, Intracellular Organelle Part, Macromolecular Complex, Membrane, Multi Organism Process, Nuclear Part, Nucleus, Organelle Part, Plasma Membrane, Positive Regulation Of Signal Transduction, Protein Complex	NM_022162.1:4080
C2-mRNA	1.6	1.55	-1.44	4.65	3.04	0.367	25.1	0.317	1	Wald	Defense Response, Extracellular Region, Extracellular Region Part, Extracellular Space, Positive Regulation Of Immune System Process, Positive Regulation Of Response To Stimulus	NM_000063.3:1075
IL5-mRNA	0.757	0.79	-0.791	2.31	1.69	0.578	4.94	0.351	1	Wald	Biopolymer Metabolic Process, Defense Response, Extracellular Region, Extracellular Region Part, Extracellular Space, Regulation Of Protein Metabolic Process	NM_000879.2:105
TRADD-mRNA	1.7	1.85	-1.92	5.32	3.24	0.264	39.8	0.371	1	Wald	Cell Development, Cytoplasm, I Kappab Kinase Nf Kappab Cascade, Positive Regulation Of Developmental Process, Positive Regulation Of I Kappab Kinase Nf Kappab Cascade, Positive Regulation Of Signal Transduction, Programmed Cell Death, Protein Kinase Cascade, Regulation Of Developmental Process, Regulation Of Signal Transduction, Signal Transduction	NM_003789.2:680
CCR1-mRNA	2.1	2.32	-2.45	6.66	4.3	0.183	101	0.378	1	Wald	Cell Cell Signaling, Cell Surface Receptor Linked Signal Transduction Go 0007166, Defense Response, Inflammatory Response, Integral To Membrane, Integral To Plasma Membrane, Intrinsic To Membrane, Intrinsic To Plasma Membrane, Membrane, Membrane Part, Plasma Membrane, Plasma Membrane Part, Regulation Of Biological Quality, Signal Transduction	NM_001295.2:535
CXCL9-mRNA	1.16	1.29	-1.37	3.7	2.24	0.386	13	0.382	1	Wald	Behavior, Cell Cell Signaling, Cell Surface Receptor Linked Signal Transduction Go 0007166, Defense Response, Extracellular Region, Extracellular Region Part, Extracellular Space, Inflammatory Response, Locomotory Behavior, Response To Chemical Stimulus, Response To External Stimulus, Response To Stress, Response To Wounding, Signal Transduction	NM_002416.1:1975
CCR7-mRNA	0.359	0.405	-0.434	1.15	1.28	0.74	2.22	0.387	1	Wald	Behavior, Cellular Cation Homeostasis, Defense Response, Inflammatory Response, Integral To Membrane, Integral To Plasma Membrane, Intrinsic To Membrane, Intrinsic To Plasma Membrane, Locomotory Behavior, Membrane, Membrane Part, Plasma Membrane, Plasma Membrane Part, Regulation Of Biological Quality, Response To Chemical Stimulus, Response To Stress	NM_001838.2:1610
TREM2-mRNA	0.365	0.412	-0.442	1.17	1.29	0.736	2.25	0.388	1	Wald	Immune Response, Immune System Process	NM_018965.3:611
MAPK3-mRNA	0.16	0.188	-0.208	0.529	1.12	0.866	1.44	0.404	1	lm.nb	Biopolymer Metabolic Process, Biopolymer Modification, Cellular Macromolecule Metabolic Process, Cellular Protein Metabolic Process, Post Translational Protein Modification, Protein Metabolic Process	NM_001040056.1:580
CCL17-mRNA	-0.366	0.432	-1.21	0.481	0.776	0.431	1.4	0.409	1	Wald	Behavior, Cell Cell Signaling, Cell Surface Receptor Linked Signal Transduction Go 0007166, Chemokine Activity, G Protein Coupled Receptor Binding, G Protein Coupled Receptor Protein Signaling Pathway, Locomotory Behavior, Multicellular Organismal Development, Response To Chemical Stimulus, Response To External Stimulus, Signal Transduction	NM_002987.2:229
TNFSF14-mRNA	0.301	0.355	-0.396	0.997	1.23	0.76	2	0.41	1	Wald	Cell Development, Establishment Of Cellular Localization, Establishment Of Localization, I Kappab Kinase Nf Kappab Cascade, Programmed Cell Death, Signal Transduction	NM_003807.2:270
GNB1-mRNA	0.205	0.244	-0.274	0.683	1.15	0.827	1.61	0.412	1	lm.nb	Cell Surface Receptor Linked Signal Transduction Go 0007166, G Protein Coupled Receptor Protein Signaling Pathway, Intracellular Signaling Cascade, Ras Protein Signal Transduction, Signal Transduction	NM_002074.3:2949
PLA2G4A-mRNA	2.1	2.55	-2.9	7.11	4.3	0.134	138	0.422	1	Wald		NM_024420.2:1763
IFNA1-mRNA	1.23	1.51	-1.72	4.19	2.35	0.304	18.2	0.424	1	Wald		NM_024013.1:585
LIMK1-mRNA	0.228	0.284	-0.329	0.784	1.17	0.796	1.72	0.433	1	lm.nb	Actin Filament Based Process, Biopolymer Metabolic Process, Cytoplasm, Multicellular Organismal Development, Nervous System Development, Organelle Organization And Biogenesis, Post Translational Protein Modification, Ras Protein Signal Transduction, Signal Transduction, System Development	NM_002314.3:3133
HMGB2-mRNA	0.157	0.197	-0.23	0.544	1.11	0.853	1.46	0.437	1	lm.nb	Biopolymer Metabolic Process, Chromosome, Cytoplasm, Cytoplasmic Part, Dna Metabolic Process, Intracellular Non Membrane Bound Organelle, Intracellular Organelle Part, Non Membrane Bound Organelle, Nuclear Part, Nucleus, Organelle Part, Rna Metabolic Process	NM_001130688.1:125
PIK3C2G-mRNA	0.286	0.361	-0.421	0.993	1.22	0.747	1.99	0.439	1	Wald		NM_004570.4:2375
CD40LG-mRNA	0.353	0.446	-0.52	1.23	1.28	0.697	2.34	0.439	1	Wald	Cell Activation, Cell Development, Cell Fraction, Dna Metabolic Process, Integral To Membrane, Integral To Plasma Membrane, Intrinsic To Membrane, Intrinsic To Plasma Membrane, Membrane, Membrane Part, Negative Regulation Of Apoptosis, Plasma Membrane, Plasma Membrane Part, Regulation Of Biological Quality, Soluble Fraction, System Development	NM_000074.2:1225
C6-mRNA	1.35	1.73	-2.05	4.74	2.54	0.242	26.8	0.448	1	Wald		NM_000065.2:3170
FLT1-mRNA	1.59	2.16	-2.64	5.83	3.01	0.16	56.8	0.471	1	Wald	Extracellular Region, Extracellular Region Part, Extracellular Space, Integral To Membrane, Integral To Plasma Membrane, Intrinsic To Membrane, Intrinsic To Plasma Membrane, Membrane, Membrane Part, Multi Organism Process, Plasma Membrane, Plasma Membrane Part, Positive Regulation Of Cell Proliferation, Reproductive Process	NM_002019.4:530
C8B-mRNA	-0.331	0.456	-1.22	0.562	0.795	0.428	1.48	0.477	1	Wald	Membrane	NM_000066.2:620
MYL2-mRNA	0.257	0.354	-0.436	0.95	1.19	0.739	1.93	0.478	1	Wald	Intracellular Non Membrane Bound Organelle, Non Membrane Bound Organelle	NM_000432.3:250
CYSLTR1-mRNA	2.08	2.87	-3.55	7.71	4.22	0.0851	209	0.48	1	Wald	Cell Fraction, Cellular Cation Homeostasis, Cellular Homeostasis, Defense Response, Homeostatic Process, Integral To Membrane, Integral To Plasma Membrane, Intrinsic To Membrane, Intrinsic To Plasma Membrane, Membrane, Membrane Fraction, Membrane Part, Plasma Membrane, Plasma Membrane Part, Regulation Of Biological Quality	NM_006639.2:90
TLR1-mRNA	1.05	1.47	-1.83	3.94	2.07	0.28	15.3	0.485	1	Wald	Biosynthetic Process, Cytokine Metabolic Process, Integral To Membrane, Integral To Plasma Membrane, Intrinsic To Membrane, Intrinsic To Plasma Membrane, Membrane, Membrane Part, Plasma Membrane, Plasma Membrane Part, Positive Regulation Of Cytokine Biosynthetic Process, Positive Regulation Of Translation, Regulation Of Translation, Signal Transduction	NM_003263.3:545
PTGDR2-mRNA	0.18	0.257	-0.323	0.684	1.13	0.799	1.61	0.492	1	Wald		NM_004778.1:1835
TLR2-mRNA	1.6	2.38	-3.07	6.27	3.04	0.119	77.4	0.51	1	Wald	Cell Development, Integral To Membrane, Integral To Plasma Membrane, Intrinsic To Membrane, Intrinsic To Plasma Membrane, Membrane, Membrane Part, Plasma Membrane, Plasma Membrane Part, Positive Regulation Of Developmental Process, Programmed Cell Death, Regulation Of Developmental Process, Signal Transduction	NM_003264.3:180
CCL11-mRNA	0.303	0.459	-0.596	1.2	1.23	0.661	2.3	0.518	1	Wald	Behavior, Biopolymer Metabolic Process, Cellular Cation Homeostasis, Defense Response, Inflammatory Response, Locomotory Behavior, Multi Organism Process, Post Translational Protein Modification, Regulation Of Biological Quality, Response To Chemical Stimulus, Response To Stress, Response To Virus, Signal Transduction	NM_002986.2:378
MAPK8-mRNA	0.145	0.22	-0.286	0.576	1.11	0.82	1.49	0.519	1	lm.nb	Biopolymer Metabolic Process, Cell Development, Cellular Protein Metabolic Process, Negative Regulation Of Apoptosis, Negative Regulation Of Cellular Process, Post Translational Protein Modification, Programmed Cell Death, Regulation Of Developmental Process, Response To Stress, Signal Transduction	NM_002750.2:945
TLR7-mRNA	-0.243	0.387	-1	0.516	0.845	0.499	1.43	0.539	1	Wald	Biosynthetic Process, Cytokine Metabolic Process, Defense Response, Multi Organism Process, Positive Regulation Of Cytokine Biosynthetic Process, Positive Regulation Of Translation, Regulation Of Translation, Response To Virus	NM_016562.3:4120
CDC42-mRNA	0.145	0.232	-0.311	0.6	1.11	0.806	1.52	0.542	1	lm.nb	Actin Filament Based Process, Anatomical Structure Morphogenesis, Cytoplasm, Hemopoiesis, Immune System Development, Macromolecular Complex Assembly, Membrane, Organelle Organization And Biogenesis, Plasma Membrane, Regulation Of Protein Metabolic Process, System Development	NM_001039802.1:390
IL22RA2-mRNA	-0.323	0.529	-1.36	0.714	0.799	0.389	1.64	0.549	1	Wald	Biopolymer Metabolic Process, Jak Stat Cascade, Regulation Of Protein Metabolic Process, Regulation Of Signal Transduction, Signal Transduction	NM_181309.1:290
GNAS-mRNA	0.122	0.204	-0.277	0.522	1.09	0.825	1.44	0.556	1	lm.nb	Cytoplasm, Cytoplasmic Part, Intracellular Organelle Part, Intrinsic To Membrane, Macromolecular Complex, Membrane, Membrane Part, Organelle Part, Plasma Membrane Part, Protein Complex	NM_080425.1:1910
LTB-mRNA	1.15	1.92	-2.61	4.92	2.22	0.163	30.3	0.557	1	Wald	Biosynthetic Process, Cell Cell Signaling, Cellular Biosynthetic Process, Cytokine Metabolic Process, Cytokine Production, Positive Regulation Of Cytokine Biosynthetic Process, Positive Regulation Of Translation, Regulation Of Protein Metabolic Process, Regulation Of Translation, Signal Transduction	NM_002341.1:330
GNGT1-mRNA	1.21	2.08	-2.87	5.29	2.32	0.137	39.2	0.567	1	Wald		NM_021955.3:260
TGFB3-mRNA	-0.369	0.683	-1.71	0.97	0.774	0.306	1.96	0.596	1	lm.nb	Anatomical Structure Development, Anatomical Structure Morphogenesis, Cell Cell Signaling, Cell Development, Multicellular Organismal Development, Receptor Binding, Signal Transduction, System Development	NM_003239.2:2825
PTGER2-mRNA	0.682	1.26	-1.79	3.16	1.6	0.288	8.92	0.596	1	Wald	Cell Surface Receptor Linked Signal Transduction Go 0007166, G Protein Coupled Receptor Protein Signaling Pathway, Integral To Membrane, Integral To Plasma Membrane, Intrinsic To Membrane, Intrinsic To Plasma Membrane, Membrane, Membrane Part, Plasma Membrane, Plasma Membrane Part, Signal Transduction	NM_000956.2:1410
IL4-mRNA	0.117	0.22	-0.315	0.549	1.08	0.804	1.46	0.602	1	loglinear	Cell Activation, Cell Development, Dna Metabolic Process, Extracellular Region, Extracellular Region Part, Extracellular Space, Negative Regulation Of Apoptosis, Positive Regulation Of Cell Proliferation, Positive Regulation Of Translation, Rna Metabolic Process, System Development	NM_000589.2:625
CCL16-mRNA	1.3	2.48	-3.56	6.15	2.46	0.0849	71	0.607	1	Wald	Behavior, Cell Cell Signaling, Chemokine Activity, Chemokine Receptor Binding, Cytokine Activity, G Protein Coupled Receptor Binding, Locomotory Behavior, Receptor Binding, Response To Chemical Stimulus, Response To External Stimulus	NM_004590.2:367
PTGFR-mRNA	1.29	2.47	-3.55	6.14	2.45	0.0851	70.5	0.608	1	Wald	Cell Surface Receptor Linked Signal Transduction Go 0007166, G Protein Coupled Receptor Protein Signaling Pathway, Integral To Membrane, Integral To Plasma Membrane, Intrinsic To Membrane, Intrinsic To Plasma Membrane, Membrane, Membrane Part, Multi Organism Process, Plasma Membrane, Plasma Membrane Part, Reproductive Process, Signal Transduction	NM_000959.3:395
HLA-DRA-mRNA	1.49	2.86	-4.11	7.09	2.81	0.058	136	0.608	1	Wald	Cytoplasm, Cytoplasmic Part, Membrane, Plasma Membrane	NM_019111.3:335
CD4-mRNA	-0.218	0.42	-1.04	0.604	0.86	0.486	1.52	0.61	1	Wald	Cell Activation, Hemopoiesis, Immune System Development, Membrane, Multi Organism Process, Plasma Membrane, Positive Regulation Of Catalytic Activity, Regulation Of Kinase Activity, Regulation Of Molecular Function, Regulation Of Protein Kinase Activity, Regulation Of Transferase Activity, System Development	NM_000616.3:835
IL1RN-mRNA	0.392	0.776	-1.13	1.91	1.31	0.457	3.77	0.62	1	Wald	Cytokine Activity, Extracellular Region, Extracellular Region Part, Extracellular Space, Receptor Binding	NM_173842.1:110
IL9-mRNA	0.89	1.77	-2.59	4.37	1.85	0.166	20.6	0.622	1	Wald	Biosynthetic Process, Cellular Biosynthetic Process, Cytokine Metabolic Process, Cytokine Production, Defense Response, Positive Regulation Of Cell Proliferation, Positive Regulation Of Cytokine Biosynthetic Process, Positive Regulation Of Translation, Regulation Of Protein Metabolic Process, Regulation Of Translation	NM_000590.1:300
HDAC4-mRNA	0.156	0.315	-0.462	0.773	1.11	0.726	1.71	0.627	1	lm.nb	Cytoplasm, Intracellular Organelle Part, Macromolecular Complex, Membrane Enclosed Lumen, Muscle Development, Nervous System Development, Nuclear Part, Nucleus, Organelle Lumen, Organelle Part, Protein Complex, Rna Metabolic Process, System Development	NM_006037.3:6965
TWIST2-mRNA	1.1	2.22	-3.26	5.45	2.14	0.104	43.8	0.628	1	Wald	Biopolymer Metabolic Process, Cytoplasm, Negative Regulation Of Cellular Metabolic Process, Negative Regulation Of Nucleobasenucleosidenucleotide And Nucleic Acid Metabolic Process, Nucleobasenucleosidenucleotide And Nucleic Acid Metabolic Process, Nucleus, Rna Metabolic Process, System Development, Transcription Dna Dependent	NM_057179.2:482
IL13-mRNA	1.08	2.36	-3.55	5.7	2.11	0.0856	52.1	0.653	1	Wald	Cell Fraction, Defense Response, Inflammatory Response, Response To External Stimulus, Response To Stress, Response To Wounding, Soluble Fraction	NM_002188.2:516
CCL7-mRNA	0.564	1.26	-1.91	3.04	1.48	0.266	8.22	0.661	1	Wald	Behavior, Cell Cell Signaling, Cellular Cation Homeostasis, Cellular Homeostasis, Extracellular Region, Extracellular Region Part, Extracellular Space, Homeostatic Process, Locomotory Behavior, Regulation Of Biological Quality, Response To Chemical Stimulus, Response To External Stimulus, Signal Transduction	NM_006273.2:120
TLR8-mRNA	-0.199	0.449	-1.08	0.68	0.871	0.474	1.6	0.663	1	Wald	Biosynthetic Process, Multi Organism Process, Positive Regulation Of Cytokine Biosynthetic Process, Positive Regulation Of Immune System Process, Positive Regulation Of Response To Stimulus, Positive Regulation Of Translation, Response To Virus	NM_016610.2:2310
RHOA-mRNA	0.0897	0.213	-0.327	0.507	1.06	0.797	1.42	0.678	1	lm.nb	Actin Filament Based Process, I Kappab Kinase Nf Kappab Cascade, Organelle Organization And Biogenesis, Positive Regulation Of I Kappab Kinase Nf Kappab Cascade, Positive Regulation Of Signal Transduction, Ras Protein Signal Transduction, Regulation Of Signal Transduction, Signal Transduction	NM_001664.2:1230
CD55-mRNA	0.148	0.354	-0.545	0.841	1.11	0.685	1.79	0.681	1	lm.nb	Cell Fraction, Cellular Cation Homeostasis, Cellular Homeostasis, Homeostatic Process, Integral To Membrane, Integral To Plasma Membrane, Intrinsic To Membrane, Intrinsic To Plasma Membrane, Membrane, Membrane Part, Plasma Membrane, Plasma Membrane Part, Regulation Of Biological Quality, Soluble Fraction	NM_000574.3:101
C5-mRNA	0.115	0.279	-0.432	0.662	1.08	0.741	1.58	0.685	1	lm.nb	Cell Surface Receptor Linked Signal Transduction Go 0007166, Defense Response, Extracellular Region, Extracellular Region Part, Extracellular Space, Positive Regulation Of Catalytic Activity, Regulation Of Kinase Activity, Regulation Of Molecular Function, Regulation Of Protein Kinase Activity, Regulation Of Transferase Activity, Signal Transduction	NM_001735.2:2592
CCR4-mRNA	0.232	0.565	-0.876	1.34	1.17	0.545	2.53	0.686	1	Wald	Behavior, Cellular Cation Homeostasis, Defense Response, Inflammatory Response, Integral To Membrane, Integral To Plasma Membrane, Intrinsic To Membrane, Intrinsic To Plasma Membrane, Locomotory Behavior, Membrane, Membrane Part, Plasma Membrane, Plasma Membrane Part, Regulation Of Biological Quality, Response To Chemical Stimulus, Response To Stress	NM_005508.4:35
MAP3K5-mRNA	0.361	0.884	-1.37	2.09	1.28	0.387	4.27	0.688	1	Wald	Cell Development, Positive Regulation Of Catalytic Activity, Programmed Cell Death, Regulation Of Kinase Activity, Regulation Of Molecular Function, Regulation Of Protein Kinase Activity, Regulation Of Transferase Activity, Signal Transduction	NM_005923.3:2415
HMGB1-mRNA	0.0694	0.181	-0.286	0.424	1.05	0.82	1.34	0.706	1	lm.nb	Cell Development, Chromosome, Dna Metabolic Process, Intracellular Non Membrane Bound Organelle, Negative Regulation Of Cellular Metabolic Process, Negative Regulation Of Nucleobasenucleosidenucleotide And Nucleic Acid Metabolic Process, Non Membrane Bound Organelle, Nucleus, Rna Metabolic Process	NM_002128.4:208
ALOX5-mRNA	0.712	1.86	-2.93	4.36	1.64	0.131	20.5	0.707	1	Wald		NM_000698.2:735
IL1R1-mRNA	0.199	0.552	-0.882	1.28	1.15	0.543	2.43	0.722	1	lm.nb	Integral To Membrane, Integral To Plasma Membrane, Intrinsic To Membrane, Intrinsic To Plasma Membrane, Membrane, Membrane Part, Plasma Membrane, Plasma Membrane Part	NM_000877.2:4295
LY96-mRNA	0.786	2.22	-3.57	5.14	1.72	0.0842	35.3	0.728	1	Wald	Cell Surface Receptor Linked Signal Transduction Go 0007166, Defense Response, Membrane, Plasma Membrane, Signal Transduction	NM_015364.2:360
CFL1-mRNA	0.0754	0.221	-0.357	0.508	1.05	0.781	1.42	0.736	1	lm.nb	Actin Filament Based Process, Cell Development, Cytoplasm, Negative Regulation Of Apoptosis, Negative Regulation Of Cellular Process, Nucleus, Organelle Organization And Biogenesis, Programmed Cell Death, Ras Protein Signal Transduction, Regulation Of Developmental Process, Signal Transduction	NM_005507.2:225
IL6R-mRNA	0.499	1.55	-2.54	3.53	1.41	0.172	11.6	0.751	1	Wald	Cell Surface Receptor Linked Signal Transduction Go 0007166, Extracellular Region, Integral To Membrane, Integral To Plasma Membrane, Intrinsic To Membrane, Intrinsic To Plasma Membrane, Macromolecular Complex, Membrane, Membrane Part, Plasma Membrane, Plasma Membrane Part, Protein Complex, Signal Transduction	NM_000565.2:993
ALOX12-mRNA	1.06	3.41	-5.62	7.74	2.09	0.0204	214	0.759	1	Wald	Cell Development, Cytoplasm, Cytoplasmic Part, Membrane, Negative Regulation Of Apoptosis, Negative Regulation Of Cellular Process, Plasma Membrane, Positive Regulation Of Cell Proliferation, Programmed Cell Death, Regulation Of Biological Quality	NM_000697.1:1945
DEFA1-mRNA	0.992	3.38	-5.63	7.61	1.99	0.0202	196	0.773	1	Wald	Behavior, Immune Response, Immune System Process, Locomotory Behavior, Response To Chemical Stimulus, Response To External Stimulus	NM_004084.2:346
IL2-mRNA	-0.139	0.475	-1.07	0.792	0.908	0.476	1.73	0.773	1	Wald	Cell Activation, Cell Development, Extracellular Region, Hemopoiesis, Immune System Development, Negative Regulation Of Apoptosis, Negative Regulation Of Cellular Process, Positive Regulation Of Cell Proliferation, Programmed Cell Death, Regulation Of Biological Quality, System Development	NM_000586.2:300
FXYD2-mRNA	0.459	1.67	-2.81	3.72	1.37	0.143	13.2	0.786	1	Wald		NM_021603.3:115
CXCR2-mRNA	-0.141	0.533	-1.19	0.904	0.907	0.439	1.87	0.795	1	Wald		NM_001557.2:2055
PTGER3-mRNA	1.35	5.17	-8.78	11.5	2.56	0.00228	2870	0.796	1	Wald	Cell Development, Integral To Membrane, Integral To Plasma Membrane, Intracellular Organelle Part, Intrinsic To Membrane, Intrinsic To Plasma Membrane, Membrane, Membrane Part, Nuclear Part, Nucleus, Organelle Part, Plasma Membrane, Plasma Membrane Part, Rna Metabolic Process	NM_000957.2:895
CCL8-mRNA	1.22	4.84	-8.26	10.7	2.34	0.00326	1670	0.803	1	Wald	Behavior, Cell Cell Signaling, Establishment Of Cellular Localization, Establishment Of Localization, Locomotory Behavior, Multi Organism Process, Response To Chemical Stimulus, Response To Virus, Signal Transduction	NM_005623.2:689
LTA-mRNA	0.678	2.69	-4.6	5.96	1.6	0.0412	62.2	0.804	1	Wald	Cell Cell Signaling, Cell Development, Positive Regulation Of Biological Process, Positive Regulation Of Cellular Process, Positive Regulation Of Developmental Process, Programmed Cell Death, Regulation Of Developmental Process, Signal Transduction	NM_000595.2:885
CCR2-mRNA	-0.129	0.515	-1.14	0.88	0.914	0.454	1.84	0.805	1	Wald	Cell Fraction, Cytoplasm, Integral To Membrane, Integral To Plasma Membrane, Intrinsic To Membrane, Intrinsic To Plasma Membrane, Jak Stat Cascade, Membrane, Membrane Part, Plasma Membrane, Plasma Membrane Part, Regulation Of Biological Quality, Regulation Of Molecular Function, Signal Transduction, Soluble Fraction	NM_001123041.2:743
MASP1-mRNA	0.28	1.14	-1.95	2.51	1.21	0.259	5.68	0.808	1	Wald	Endopeptidase Activity, Peptidase Activity, Serine Hydrolase Activity, Serine Type Endopeptidase Activity, Serine Type Peptidase Activity	NM_139125.3:35
MEF2BNB-MEF2B-mRNA	0.624	2.55	-4.37	5.62	1.54	0.0484	49.1	0.809	1	Wald		NM_005919.2:373
CCL24-mRNA	0.114	0.472	-0.812	1.04	1.08	0.57	2.06	0.812	1	loglinear	Behavior, Cell Cell Signaling, Chemokine Activity, Chemokine Receptor Binding, Defense Response, G Protein Coupled Receptor Binding, Immune Response, Immune System Process, Inflammatory Response, Locomotory Behavior, Response To Chemical Stimulus, Response To External Stimulus, Response To Stress, Response To Wounding, Signal Transduction	NM_002991.2:18
FASLG-mRNA	0.101	0.427	-0.736	0.939	1.07	0.6	1.92	0.815	1	Wald	Cell Development, I Kappab Kinase Nf Kappab Cascade, Integral To Membrane, Integral To Plasma Membrane, Intrinsic To Membrane, Intrinsic To Plasma Membrane, Membrane, Membrane Part, Plasma Membrane, Plasma Membrane Part, Positive Regulation Of Signal Transduction, Programmed Cell Death, Regulation Of Signal Transduction, Signal Transduction	NM_000639.1:625
AREG-mRNA	0.0893	0.403	-0.701	0.879	1.06	0.615	1.84	0.827	1	Wald	Cell Cell Signaling, Cell Proliferation Go 0008283, Extracellular Region, Extracellular Region Part, Extracellular Space, Receptor Binding	NM_001657.2:547
TLR5-mRNA	1.09	4.97	-8.66	10.8	2.13	0.00248	1830	0.829	1	Wald		NM_003268.3:215
IRF5-mRNA	0.493	2.32	-4.06	5.05	1.41	0.0598	33.1	0.834	1	Wald		NM_002200.3:1845
CYSLTR2-mRNA	0.678	3.34	-5.87	7.23	1.6	0.017	150	0.842	1	Wald		NM_020377.2:1690
CFD-mRNA	0.052	0.257	-0.451	0.555	1.04	0.731	1.47	0.842	1	loglinear	Cellular Macromolecule Metabolic Process, Cellular Protein Metabolic Process, Endopeptidase Activity, Peptidase Activity, Protein Metabolic Process, Serine Hydrolase Activity, Serine Type Endopeptidase Activity, Serine Type Peptidase Activity	NM_001928.2:859
NLRP3-mRNA	0.0745	0.37	-0.65	0.799	1.05	0.637	1.74	0.843	1	Wald	Cell Development, Cytoplasm, Establishment Of Localization, Macromolecular Complex Assembly	NM_001079821.2:415
OXER1-mRNA	0.702	3.87	-6.88	8.28	1.63	0.0085	311	0.858	1	Wald	Biosynthetic Process, Cellular Biosynthetic Process, Nucleobasenucleosidenucleotide And Nucleic Acid Metabolic Process, Regulation Of Cellular Metabolic Process	NM_148962.3:555
CCL22-mRNA	0.683	4.37	-7.89	9.25	1.61	0.00423	610	0.878	1	Wald	Behavior, Cell Cell Signaling, Defense Response, Extracellular Region, Extracellular Region Part, Extracellular Space, Immune Response, Inflammatory Response, Locomotory Behavior, Multi Organism Process, Response To Chemical Stimulus, Response To Stress, Response To Virus, Signal Transduction	NM_002990.3:797
CCR3-mRNA	-0.051	0.356	-0.749	0.647	0.965	0.595	1.57	0.888	1	Wald	Behavior, Cell Surface Receptor Linked Signal Transduction Go 0007166, Defense Response, Inflammatory Response, Integral To Membrane, Integral To Plasma Membrane, Intrinsic To Membrane, Intrinsic To Plasma Membrane, Locomotory Behavior, Membrane, Membrane Part, Plasma Membrane, Plasma Membrane Part, Regulation Of Biological Quality, Signal Transduction	NM_001837.2:980
IL22-mRNA	0.0989	0.703	-1.28	1.48	1.07	0.412	2.78	0.89	1	Wald		NM_020525.4:319
PTGS1-mRNA	0.233	1.67	-3.03	3.5	1.18	0.122	11.3	0.89	1	Wald	Biosynthetic Process, Cell Fraction, Cellular Biosynthetic Process, Cytoplasm, Membrane Fraction, Nucleus, Regulation Of Biological Quality	NM_000962.2:3732
ALOX15-mRNA	0.196	1.43	-2.61	3	1.15	0.164	8.02	0.893	1	Wald	Defense Response, Inflammatory Response, Response To External Stimulus, Response To Stress, Response To Wounding	NM_001140.3:1910
TLR6-mRNA	0.461	3.87	-7.12	8.04	1.38	0.0072	263	0.906	1	Wald	Integral To Membrane, Integral To Plasma Membrane, Intrinsic To Membrane, Intrinsic To Plasma Membrane, Membrane, Membrane Part, Multi Organism Process, Plasma Membrane, Plasma Membrane Part, Positive Regulation Of Signal Transduction, Positive Regulation Of Translation, Regulation Of Kinase Activity, Regulation Of Protein Kinase Activity	NM_006068.2:2530
CSF2-mRNA	0.726	7.24	-13.5	14.9	1.65	8.86e-05	30900	0.921	1	Wald	Cytokine Activity, Receptor Binding	NM_000758.2:475
IL12B-mRNA	0.764	7.82	-14.6	16.1	1.7	4.12e-05	70000	0.923	1	Wald	Cell Activation, Cell Development, Extracellular Region, Extracellular Region Part, Extracellular Space, Macromolecular Complex, Positive Regulation Of Cell Proliferation, Positive Regulation Of Response To Stimulus, Positive Regulation Of Translation, Protein Complex, System Development	NM_002187.2:1435
IL10-mRNA	-0.371	4.4	-8.99	8.24	0.773	0.00197	303	0.934	1	Wald	Behavior, Biosynthetic Process, Hemopoiesis, Immune System Development, Multi Organism Process, Negative Regulation Of Cellular Metabolic Process, Regulation Of Protein Metabolic Process, Regulation Of Translation, System Development	NM_000572.2:230
PRKCB-mRNA	-0.019	0.237	-0.484	0.446	0.987	0.715	1.36	0.937	1	lm.nb		NM_212535.1:1750
CSF3-mRNA	0.485	6.41	-12.1	13	1.4	0.000232	8430	0.941	1	Wald	Cell Proliferation Go 0008283, Extracellular Region, Extracellular Region Part, Extracellular Space, Multicellular Organismal Development, Positive Regulation Of Biological Process, Positive Regulation Of Cell Proliferation, Positive Regulation Of Cellular Process	NM_000759.2:160
PTGIR-mRNA	0.159	2.61	-4.96	5.28	1.12	0.0322	38.7	0.952	1	Wald	Cell Cell Signaling, Cell Surface Receptor Linked Signal Transduction Go 0007166, Integral To Membrane, Integral To Plasma Membrane, Intrinsic To Membrane, Intrinsic To Plasma Membrane, Membrane, Membrane Part, Plasma Membrane, Plasma Membrane Part, Signal Transduction	NM_000960.3:1270
PTGER1-mRNA	0.0382	0.635	-1.21	1.28	1.03	0.433	2.43	0.953	1	Wald	Cell Surface Receptor Linked Signal Transduction Go 0007166, G Protein Coupled Receptor Protein Signaling Pathway, Integral To Membrane, Integral To Plasma Membrane, Intrinsic To Membrane, Intrinsic To Plasma Membrane, Membrane, Membrane Part, Plasma Membrane, Plasma Membrane Part, Signal Transduction	NM_000955.2:710
GRB2-mRNA	0.2	3.63	-6.91	7.31	1.15	0.0083	159	0.957	1	Wald	Cell Cell Signaling, Cell Surface Receptor Linked Signal Transduction Go 0007166, Cytoplasm, Cytoplasmic Part, Enzyme Linked Receptor Protein Signaling Pathway, Ras Protein Signal Transduction, Signal Transduction	NM_203506.2:460
C7-mRNA	0.33	6.28	-12	12.6	1.26	0.000247	6390	0.959	1	Wald	Integral To Membrane, Intrinsic To Membrane, Macromolecular Complex, Membrane, Membrane Part, Protein Complex	NM_000587.2:310
MASP2-mRNA	0.154	3.21	-6.13	6.44	1.11	0.0142	87	0.962	1	Wald	Endopeptidase Activity, Peptidase Activity, Serine Hydrolase Activity, Serine Type Endopeptidase Activity, Serine Type Peptidase Activity	NM_139208.1:330
NOX1-mRNA	0.146	3.11	-5.95	6.24	1.11	0.0162	75.5	0.963	1	Wald	Establishment Of Localization	NM_007052.4:455
MRC1-mRNA	0.0204	0.443	-0.847	0.888	1.01	0.556	1.85	0.964	1	Wald	Establishment Of Localization, Integral To Membrane, Integral To Plasma Membrane, Intrinsic To Membrane, Intrinsic To Plasma Membrane, Membrane, Membrane Part, Plasma Membrane, Plasma Membrane Part	NM_002438.2:525
IL17A-mRNA	-0.0876	2.74	-5.46	5.28	0.941	0.0228	38.9	0.975	1	Wald	Biopolymer Metabolic Process, Biopolymer Modification, Biosynthetic Process, Cell Cell Signaling, Cell Development, Cellular Protein Metabolic Process, Extracellular Region, Extracellular Region Part, Extracellular Space, Immune Response, Programmed Cell Death	NM_002190.2:240
ARG1-mRNA	0.00988	0.356	-0.687	0.707	1.01	0.621	1.63	0.978	1	Wald	Cytoplasm	NM_000045.2:505
IL23R-mRNA	0.113	5.32	-10.3	10.5	1.08	0.000782	1500	0.983	1	Wald		NM_144701.2:710
IL23A-mRNA	0.131	8.08	-15.7	16	1.09	1.88e-05	63800	0.987	1	Wald		NM_016584.2:411
HSPB2-mRNA	0.0753	6.05	-11.8	11.9	1.05	0.000282	3930	0.99	1	Wald	Cytoplasm, Cytoplasmic Part	NM_001541.3:492
TLR9-mRNA	0.023	2.22	-4.32	4.37	1.02	0.05	20.7	0.992	1	Wald	Biosynthetic Process, Cellular Biosynthetic Process, Cytokine Metabolic Process, Cytokine Production, Positive Regulation Of Cytokine Biosynthetic Process, Positive Regulation Of Translation, Regulation Of Protein Metabolic Process, Regulation Of Translation	NM_017442.2:985

## Sheet: MVEV
MVEV differential analysis
Transcript	Log2 fold change	std error (log2)	Lower confidence limit (log2)	Upper confidence limit (log2)	Linear fold change	Lower confidence limit (linear)	Upper confidence limit (linear)	P-value	BY.p.value	method	Gene.sets	probe.ID
IFIT2-mRNA	11.9	0.366	11.2	12.6	3810	2320	6270	5.66e-08	5.52e-05	lm.nb		NM_001547.4:1995
IFIT3-mRNA	11	0.354	10.3	11.7	2070	1280	3350	7.27e-08	5.52e-05	lm.nb		NM_001031683.2:1470
IFIT1-mRNA	8.99	0.357	8.29	9.69	510	314	828	2.59e-07	0.000131	lm.nb		NM_001548.3:1440
OASL-mRNA	10.4	0.438	9.52	11.2	1340	736	2420	3.72e-07	0.000141	lm.nb	Cytoplasm, Intracellular Non Membrane Bound Organelle, Intracellular Organelle Part, Membrane Enclosed Lumen, Non Membrane Bound Organelle, Nuclear Part, Nucleus, Organelle Lumen, Organelle Part, Receptor Binding, Transcription Factor Binding	NM_198213.1:260
CCL5-mRNA	14.1	0.621	12.9	15.3	17900	7680	41500	4.72e-07	0.000143	lm.nb	Behavior, Cell Cell Signaling, Cellular Cation Homeostasis, Defense Response, Establishment Of Cellular Localization, Establishment Of Localization, Inflammatory Response, Locomotory Behavior, Multi Organism Process, Regulation Of Biological Quality, Response To Stress, Response To Virus, Signal Transduction	NM_002985.2:280
IRF1-mRNA	5.9	0.288	5.34	6.46	59.7	40.4	88.3	8.76e-07	0.000222	lm.nb	Biopolymer Metabolic Process, Nucleobasenucleosidenucleotide And Nucleic Acid Metabolic Process, Rna Biosynthetic Process, Rna Metabolic Process, Transcription, Transcription Dna Dependent, Transcription From Rna Polymerase Ii Promoter	NM_002198.1:510
CCL4-mRNA	13.1	0.705	11.7	14.5	8940	3430	23300	1.55e-06	0.000336	lm.nb	Anatomical Structure Morphogenesis, Cell Cell Signaling, Defense Response, Extracellular Region, Extracellular Region Part, Extracellular Space, Inflammatory Response, Multi Organism Process, Reproductive Process, Response To Virus, Signal Transduction	NM_002984.2:35
CXCL10-mRNA	14.1	0.798	12.5	15.6	17200	5830	50900	2.13e-06	0.000365	lm.nb	Behavior, Cell Cell Signaling, Cell Surface Receptor Linked Signal Transduction Go 0007166, Defense Response, Inflammatory Response, Locomotory Behavior, Multicellular Organismal Development, Muscle Development, Positive Regulation Of Cell Proliferation, Response To Chemical Stimulus, Response To Stress, Signal Transduction, System Development	NM_001565.1:40
IFNB1-mRNA	14.4	0.822	12.8	16	22100	7240	67700	2.2e-06	0.000365	lm.nb	Cell Development, Cell Surface Receptor Linked Signal Transduction Go 0007166, Positive Regulation Of Catalytic Activity, Programmed Cell Death, Regulation Of Developmental Process, Regulation Of Molecular Function, Signal Transduction	NM_002176.2:610
MX1-mRNA	11.6	0.687	10.2	12.9	3010	1190	7660	2.81e-06	0.000365	lm.nb	Cell Development, Cytoplasm, Defense Response, Positive Regulation Of Biological Process, Positive Regulation Of Cellular Process, Positive Regulation Of Developmental Process, Programmed Cell Death, Regulation Of Developmental Process, Signal Transduction	NM_002462.2:1485
CXCL2-mRNA	4.84	0.289	4.28	5.41	28.7	19.4	42.4	2.86e-06	0.000365	lm.nb	Behavior, Cell Fraction, Chemokine Activity, Defense Response, Extracellular Region, Extracellular Region Part, Extracellular Space, G Protein Coupled Receptor Binding, Inflammatory Response, Locomotory Behavior, Response To Chemical Stimulus, Response To External Stimulus, Response To Stress, Response To Wounding, Soluble Fraction	NM_002089.3:854
IL8-mRNA	6.34	0.379	5.6	7.09	81.2	48.6	136	2.89e-06	0.000365	lm.nb	Cell Activation, Cell Surface Receptor Linked Signal Transduction Go 0007166, Extracellular Region, Extracellular Region Part, Extracellular Space, Positive Regulation Of Response To Stimulus, Reproductive Process, Signal Transduction, System Development	NM_000584.2:25
TNFAIP3-mRNA	4.91	0.331	4.26	5.56	30.1	19.2	47.2	5.91e-06	0.00069	lm.nb	I Kappab Kinase Nf Kappab Cascade, Intracellular Signaling Cascade, Negative Regulation Of Cellular Process, Nucleus, Protein Kinase Cascade, Regulation Of Signal Transduction, Signal Transduction	NM_006290.2:260
CXCL3-mRNA	5.26	0.362	4.55	5.97	38.3	23.4	62.6	6.7e-06	0.000727	lm.nb	Chemokine Activity, Chemokine Receptor Binding, Cytokine Activity, Extracellular Region, Extracellular Region Part, Extracellular Space, G Protein Coupled Receptor Binding, Receptor Binding	NM_002090.2:540
PTGER4-mRNA	4.89	0.343	4.22	5.56	29.7	18.6	47.3	7.47e-06	0.000756	lm.nb	Cell Surface Receptor Linked Signal Transduction Go 0007166, Immune Response, Integral To Membrane, Intrinsic To Membrane, Membrane, Membrane Part, Signal Transduction	NM_000958.2:1380
PTGS2-mRNA	7.92	0.589	6.77	9.08	243	109	541	1.05e-05	0.000996	lm.nb	Cytoplasm, Nucleus, Regulation Of Biological Quality	NM_000963.1:495
RELB-mRNA	3.62	0.297	3.04	4.2	12.3	8.21	18.4	1.87e-05	0.00167	lm.nb	Dna Binding, Transcription Factor Activity, Transcription Factor Binding	NM_006509.2:250
OAS2-mRNA	13.2	1.12	11	15.4	9730	2110	44800	2.25e-05	0.00189	lm.nb	Cell Fraction, Membrane, Membrane Fraction, Nucleobasenucleosidenucleotide And Nucleic Acid Metabolic Process	NM_016817.2:480
PLA2G4A-mRNA	3.42	0.301	2.83	4.01	10.7	7.11	16.1	2.77e-05	0.00222	lm.nb		NM_024420.2:1763
IFI44-mRNA	10.2	0.926	8.42	12.1	1210	343	4250	3.25e-05	0.00247	lm.nb	Multi Organism Process, Response To Virus	NM_006417.4:750
CCL3-mRNA	7.58	0.752	6.1	9.05	191	68.8	531	5.55e-05	0.004	lm.nb	Cell Fraction, Cell Surface Receptor Linked Signal Transduction Go 0007166, Establishment Of Cellular Localization, Establishment Of Localization, Organelle Organization And Biogenesis, Regulation Of Biological Quality, Reproductive Process, Signal Transduction, Soluble Fraction	NM_002983.2:159
IL1A-mRNA	1.89	0.189	1.52	2.25	3.69	2.86	4.77	5.8e-05	0.004	lm.nb	Cell Development, Defense Response, Extracellular Region, Extracellular Region Part, Extracellular Space, Inflammatory Response, Negative Regulation Of Apoptosis, Negative Regulation Of Cellular Process, Programmed Cell Death, Regulation Of Developmental Process, Response To Stress	NM_000575.3:1085
JUN-mRNA	2.82	0.285	2.26	3.38	7.07	4.8	10.4	6.12e-05	0.00404	lm.nb	Chromosome, Dna Binding, Intracellular Non Membrane Bound Organelle, Intracellular Organelle Part, Non Membrane Bound Organelle, Nuclear Part, Nucleus, Organelle Part, Rna Polymerase Ii Transcription Factor Activity, Transcription Factor Activity	NM_002228.3:140
IL6-mRNA	8.57	0.882	6.84	10.3	380	115	1260	6.83e-05	0.00432	lm.nb	Cell Development, Extracellular Region, Extracellular Region Part, Extracellular Space, Negative Regulation Of Apoptosis, Negative Regulation Of Cellular Metabolic Process, Positive Regulation Of Cell Proliferation, Positive Regulation Of Translation, Regulation Of Biological Quality	NM_000600.1:220
MAFF-mRNA	3.16	0.335	2.51	3.82	8.95	5.68	14.1	8.02e-05	0.00487	lm.nb	Biopolymer Metabolic Process, Multi Organism Process, Nucleobasenucleosidenucleotide And Nucleic Acid Metabolic Process, Reproductive Process, Rna Biosynthetic Process, Rna Metabolic Process, Transcription, Transcription Dna Dependent, Transcription From Rna Polymerase Ii Promoter	NM_001161572.1:1373
C3-mRNA	7.2	0.778	5.67	8.72	147	51.1	423	9e-05	0.00526	lm.nb	Cell Surface Receptor Linked Signal Transduction Go 0007166, G Protein Coupled Receptor Protein Signaling Pathway, Receptor Binding, Signal Transduction	NM_000064.2:4396
CXCL5-mRNA	2.6	0.291	2.02	3.17	6.04	4.07	8.98	0.000111	0.00624	lm.nb	Behavior, Cell Cell Signaling, Cell Proliferation Go 0008283, Locomotory Behavior, Positive Regulation Of Biological Process, Positive Regulation Of Cell Proliferation, Positive Regulation Of Cellular Process, Response To Chemical Stimulus, Response To External Stimulus, Signal Transduction	NM_002994.3:250
CXCL1-mRNA	4.72	0.538	3.66	5.78	26.4	12.7	54.8	0.000122	0.00638	lm.nb	Actin Filament Based Process, Behavior, Cell Surface Receptor Linked Signal Transduction Go 0007166, Defense Response, Extracellular Region, Extracellular Region Part, Extracellular Space, Negative Regulation Of Cellular Process, Nervous System Development, Organelle Organization And Biogenesis, Signal Transduction, System Development	NM_001511.1:742
NFKB1-mRNA	3.08	0.352	2.39	3.77	8.48	5.25	13.7	0.000123	0.00638	lm.nb	Biopolymer Metabolic Process, Cell Development, Cytoplasm, Defense Response, Negative Regulation Of Apoptosis, Negative Regulation Of Cellular Process, Nucleobasenucleosidenucleotide And Nucleic Acid Metabolic Process, Nucleus, Programmed Cell Death, Regulation Of Developmental Process, Rna Metabolic Process, Transcription Dna Dependent	NM_003998.2:1675
PDGFA-mRNA	3.55	0.407	2.75	4.35	11.7	6.74	20.4	0.000126	0.00638	lm.nb	Cell Cell Signaling, Cell Proliferation Go 0008283, Cell Surface Receptor Linked Signal Transduction Go 0007166, Positive Regulation Of Biological Process, Positive Regulation Of Cell Proliferation, Positive Regulation Of Cellular Process, Signal Transduction	NM_002607.5:2460
FOS-mRNA	3.08	0.379	2.34	3.83	8.49	5.07	14.2	0.000184	0.00903	lm.nb	Biopolymer Metabolic Process, Defense Response, Dna Metabolic Process, Inflammatory Response, Nucleobasenucleosidenucleotide And Nucleic Acid Metabolic Process, Nucleus, Rna Biosynthetic Process, Rna Metabolic Process, Transcription Dna Dependent	NM_005252.2:1475
CCL20-mRNA	6.52	0.817	4.92	8.12	91.9	30.3	279	0.000205	0.00974	lm.nb	Behavior, Cell Cell Signaling, Defense Response, Extracellular Region, Extracellular Region Part, Extracellular Space, Immune Response, Immune System Process, Inflammatory Response, Locomotory Behavior, Response To Chemical Stimulus, Response To External Stimulus, Response To Stress, Response To Wounding, Signal Transduction	NM_004591.1:35
MX2-mRNA	9.37	1.2	7.01	11.7	662	129	3400	0.000237	0.0109	lm.nb	Cytoplasm, Defense Response, Nucleus	NM_002463.1:2188
BCL2L1-mRNA	1.18	0.154	0.875	1.48	2.26	1.83	2.79	0.000263	0.0118	lm.nb	Cell Development, Cytoplasm, Cytoplasmic Part, Establishment Of Cellular Localization, Establishment Of Localization, Negative Regulation Of Apoptosis, Negative Regulation Of Cellular Process, Organelle Organization And Biogenesis, Programmed Cell Death, Regulation Of Biological Quality, Signal Transduction	NM_138578.1:1560
STAT1-mRNA	4.67	0.633	3.43	5.91	25.4	10.7	60	0.00032	0.0139	lm.nb	Biopolymer Metabolic Process, Cell Development, Cytoplasm, Jak Stat Cascade, Nucleobasenucleosidenucleotide And Nucleic Acid Metabolic Process, Nucleus, Programmed Cell Death, Regulation Of Molecular Function, Rna Metabolic Process, Signal Transduction, Transcription Dna Dependent	NM_007315.2:205
MEF2A-mRNA	1.7	0.242	1.22	2.17	3.24	2.33	4.51	0.000421	0.0173	lm.nb	Anatomical Structure Development, Multicellular Organismal Development, Muscle Development, Nucleus, System Development	NM_005587.2:840
RIPK2-mRNA	2.73	0.389	1.96	3.49	6.61	3.9	11.2	0.000422	0.0173	lm.nb	Defense Response, I Kappab Kinase Nf Kappab Cascade, Inflammatory Response, Positive Regulation Of Biological Process, Positive Regulation Of I Kappab Kinase Nf Kappab Cascade, Positive Regulation Of Signal Transduction, Protein Kinase Cascade, Regulation Of Signal Transduction, Response To External Stimulus, Response To Stress, Signal Transduction	NM_003821.5:1695
TRAF2-mRNA	1.33	0.195	0.95	1.72	2.52	1.93	3.28	0.000488	0.0195	lm.nb	Macromolecular Complex Assembly, Positive Regulation Of Catalytic Activity, Positive Regulation Of Immune System Process, Positive Regulation Of Response To Stimulus, Regulation Of Kinase Activity, Regulation Of Molecular Function, Regulation Of Protein Kinase Activity, Regulation Of Transferase Activity, Signal Transduction	NM_021138.3:1325
IRF7-mRNA	4.12	0.61	2.92	5.31	17.4	7.58	39.7	0.000514	0.02	lm.nb	Biopolymer Metabolic Process, Cytoplasm, Multi Organism Process, Negative Regulation Of Cellular Metabolic Process, Negative Regulation Of Nucleobasenucleosidenucleotide And Nucleic Acid Metabolic Process, Nucleobasenucleosidenucleotide And Nucleic Acid Metabolic Process, Nucleus, Response To Virus, Rna Metabolic Process	NM_001572.3:1763
DDIT3-mRNA	3.41	0.511	2.41	4.41	10.6	5.3	21.3	0.000549	0.0209	lm.nb	Biopolymer Metabolic Process, Nucleobasenucleosidenucleotide And Nucleic Acid Metabolic Process, Regulation Of Biological Quality, Regulation Of Cellular Metabolic Process, Response To Stress, Rna Biosynthetic Process, Rna Metabolic Process, Transcription Dna Dependent	NM_004083.4:40
MAP3K1-mRNA	0.999	0.151	0.704	1.29	2	1.63	2.45	0.000567	0.021	lm.nb		NM_005921.1:2525
NR3C1-mRNA	3.98	0.633	2.74	5.22	15.7	6.66	37.2	0.000757	0.027	lm.nb	Biopolymer Metabolic Process, Cytoplasm, Cytoplasmic Part, Intracellular Organelle Part, Membrane Enclosed Lumen, Nucleobasenucleosidenucleotide And Nucleic Acid Metabolic Process, Nucleus, Organelle Lumen, Organelle Part, Rna Metabolic Process, Signal Transduction	NM_001018074.1:1000
CEBPB-mRNA	2.97	0.473	2.04	3.89	7.81	4.11	14.8	0.000764	0.027	lm.nb	Biopolymer Metabolic Process, Defense Response, Immune Response, Immune System Process, Inflammatory Response, Nucleobasenucleosidenucleotide And Nucleic Acid Metabolic Process, Nucleus, Response To External Stimulus, Response To Stress, Rna Biosynthetic Process, Rna Metabolic Process, Transcription, Transcription Dna Dependent	NM_005194.2:1420
CXCL6-mRNA	2.35	0.381	1.6	3.1	5.1	3.04	8.56	0.000836	0.0289	lm.nb	Behavior, Cell Cell Signaling, Chemokine Activity, Chemokine Receptor Binding, Cytokine Activity, Defense Response, G Protein Coupled Receptor Binding, Inflammatory Response, Locomotory Behavior, Receptor Binding, Response To Chemical Stimulus, Response To External Stimulus, Response To Stress, Response To Wounding, Signal Transduction	NM_002993.3:539
TLR3-mRNA	5.77	0.963	3.88	7.66	54.5	14.7	202	0.000975	0.0329	lm.nb	Biosynthetic Process, Integral To Membrane, Integral To Plasma Membrane, Intrinsic To Membrane, Intrinsic To Plasma Membrane, Membrane, Membrane Part, Multi Organism Process, Plasma Membrane, Plasma Membrane Part, Positive Regulation Of Cytokine Biosynthetic Process, Positive Regulation Of Translation, Signal Transduction	NM_003265.2:230
BCL6-mRNA	1.92	0.329	1.28	2.56	3.78	2.42	5.91	0.00111	0.0367	lm.nb	Chromosome, Intracellular Non Membrane Bound Organelle, Intracellular Organelle Part, Negative Regulation Of Nucleobasenucleosidenucleotide And Nucleic Acid Metabolic Process, Non Membrane Bound Organelle, Nucleus, Organelle Part, Regulation Of Biological Quality, Rna Metabolic Process	NM_001706.2:675
MYC-mRNA	1.87	0.325	1.24	2.51	3.66	2.35	5.69	0.00119	0.0384	lm.nb	Biopolymer Metabolic Process, Negative Regulation Of Cellular Process, Nucleobasenucleosidenucleotide And Nucleic Acid Metabolic Process, Nucleus, Positive Regulation Of Cell Proliferation, Regulation Of Biological Quality, Rna Biosynthetic Process, Rna Metabolic Process, Transcription Dna Dependent	NM_002467.3:1610
MAFK-mRNA	1.58	0.28	1.03	2.13	2.99	2.04	4.38	0.00133	0.0418	lm.nb		NM_002360.3:2415
RAPGEF2-mRNA	1.32	0.234	0.858	1.78	2.49	1.81	3.42	0.00135	0.0418	lm.nb		NM_014247.2:3445
BIRC2-mRNA	1.43	0.272	0.895	1.96	2.69	1.86	3.89	0.00191	0.058	lm.nb	Cell Surface Receptor Linked Signal Transduction Go 0007166, I Kappab Kinase Nf Kappab Cascade, Positive Regulation Of Biological Process, Positive Regulation Of I Kappab Kinase Nf Kappab Cascade, Positive Regulation Of Signal Transduction, Protein Kinase Cascade, Regulation Of Signal Transduction, Signal Transduction	NM_001166.3:1760
MAP2K1-mRNA	1.08	0.206	0.673	1.48	2.11	1.59	2.79	0.00197	0.0587	lm.nb	Behavior, Locomotory Behavior, Response To Chemical Stimulus, Response To External Stimulus, Signal Transduction	NM_002755.2:970
RIPK1-mRNA	1.84	0.357	1.14	2.54	3.59	2.21	5.83	0.00209	0.0609	lm.nb	Cell Development, I Kappab Kinase Nf Kappab Cascade, Positive Regulation Of Biological Process, Positive Regulation Of Cellular Process, Positive Regulation Of I Kappab Kinase Nf Kappab Cascade, Positive Regulation Of Signal Transduction, Programmed Cell Death, Protein Kinase Cascade, Regulation Of Signal Transduction, Signal Transduction	NM_003804.3:710
MEF2C-mRNA	1.41	0.279	0.863	1.96	2.66	1.82	3.88	0.00232	0.0665	lm.nb	Anatomical Structure Development, Multicellular Organismal Development, Muscle Development, Nervous System Development, Rna Polymerase Ii Transcription Factor Activity, System Development	NM_002397.3:2445
CD40-mRNA	1.92	0.4	1.13	2.7	3.77	2.19	6.5	0.00303	0.0852	lm.nb	Defense Response, I Kappab Kinase Nf Kappab Cascade, Integral To Membrane, Integral To Plasma Membrane, Intrinsic To Membrane, Intrinsic To Plasma Membrane, Macromolecular Complex Assembly, Membrane, Membrane Part, Plasma Membrane, Plasma Membrane Part, Positive Regulation Of Signal Transduction, Regulation Of Signal Transduction, Signal Transduction	NM_001250.4:1265
RELA-mRNA	1.42	0.299	0.831	2	2.67	1.78	4.01	0.00319	0.0882	lm.nb	Cell Development, Cytoplasm, Intracellular Organelle Part, Macromolecular Complex, Membrane Enclosed Lumen, Nuclear Part, Nucleus, Organelle Lumen, Organelle Part, Positive Regulation Of Signal Transduction, Protein Complex	NM_021975.2:360
MYD88-mRNA	2.93	0.642	1.67	4.19	7.61	3.18	18.2	0.00384	0.104	lm.nb	I Kappab Kinase Nf Kappab Cascade, Intracellular Signaling Cascade, Positive Regulation Of Biological Process, Positive Regulation Of Cellular Process, Positive Regulation Of I Kappab Kinase Nf Kappab Cascade, Positive Regulation Of Signal Transduction, Protein Kinase Cascade, Regulation Of Signal Transduction, Signal Transduction	NM_002468.3:2145
RAF1-mRNA	0.993	0.246	0.512	1.47	1.99	1.43	2.78	0.00678	0.181	lm.nb	Biopolymer Metabolic Process, Cell Development, Cytoplasm, Cytoplasmic Part, Intracellular Organelle Part, Membrane, Membrane Part, Organelle Part	NM_002880.2:1990
ELK1-mRNA	0.975	0.247	0.49	1.46	1.97	1.4	2.75	0.0076	0.199	lm.nb	Biopolymer Metabolic Process, Nucleobasenucleosidenucleotide And Nucleic Acid Metabolic Process, Rna Metabolic Process, Transcription Dna Dependent	NM_005229.3:2350
MAPKAPK2-mRNA	0.831	0.213	0.414	1.25	1.78	1.33	2.37	0.00791	0.204	lm.nb	Biopolymer Metabolic Process, Biopolymer Modification, Cellular Macromolecule Metabolic Process, Cellular Protein Metabolic Process, Nucleus, Post Translational Protein Modification, Protein Kinase Cascade, Protein Metabolic Process, Signal Transduction	NM_004759.3:710
HIF1A-mRNA	1.06	0.272	0.522	1.59	2.08	1.44	3.01	0.00816	0.206	lm.nb	Intracellular Organelle Part, Macromolecular Complex, Membrane Enclosed Lumen, Nuclear Part, Nucleus, Organelle Lumen, Organelle Part, Protein Complex, Regulation Of Biological Quality, Rna Metabolic Process	NM_001530.2:1985
DAXX-mRNA	0.944	0.248	0.459	1.43	1.92	1.37	2.7	0.00886	0.22	lm.nb	Biopolymer Metabolic Process, Cell Development, Cytoplasm, Negative Regulation Of Cellular Metabolic Process, Negative Regulation Of Nucleobasenucleosidenucleotide And Nucleic Acid Metabolic Process, Nucleus, Regulation Of Kinase Activity, Regulation Of Molecular Function, Regulation Of Protein Kinase Activity, Rna Metabolic Process	NM_001350.3:1875
HRAS-mRNA	0.911	0.24	0.44	1.38	1.88	1.36	2.61	0.00904	0.221	lm.nb	Anatomical Structure Development, Anatomical Structure Morphogenesis, Behavior, Cell Surface Receptor Linked Signal Transduction Go 0007166, Cytoplasm, Locomotory Behavior, Membrane, Multicellular Organismal Development, Plasma Membrane, Response To Chemical Stimulus, Signal Transduction, System Development	NM_005343.2:396
PPP1R12B-mRNA	1.01	0.271	0.477	1.54	2.01	1.39	2.91	0.00988	0.238	lm.nb	Signal Transduction	NM_002481.3:7480
MAFG-mRNA	1.14	0.307	0.537	1.74	2.2	1.45	3.35	0.01	0.238	lm.nb		NM_002359.2:3529
HMGB2-mRNA	0.86	0.236	0.397	1.32	1.81	1.32	2.5	0.0108	0.252	lm.nb	Biopolymer Metabolic Process, Chromosome, Cytoplasm, Cytoplasmic Part, Dna Metabolic Process, Intracellular Non Membrane Bound Organelle, Intracellular Organelle Part, Non Membrane Bound Organelle, Nuclear Part, Nucleus, Organelle Part, Rna Metabolic Process	NM_001130688.1:125
STAT2-mRNA	2.44	0.681	1.1	3.77	5.41	2.14	13.7	0.0117	0.266	lm.nb	Biopolymer Metabolic Process, Jak Stat Cascade, Nucleobasenucleosidenucleotide And Nucleic Acid Metabolic Process, Regulation Of Cellular Metabolic Process, Rna Biosynthetic Process, Rna Metabolic Process, Signal Transduction, Transcription Dna Dependent	NM_005419.2:1965
CSF1-mRNA	1.39	0.389	0.627	2.15	2.62	1.54	4.44	0.0118	0.266	lm.nb	Cell Proliferation Go 0008283, Hemopoiesis, Immune System Development, Immune System Process, Multicellular Organismal Development, Positive Regulation Of Cell Proliferation, System Development	NM_000757.4:823
NOD1-mRNA	1.58	0.446	0.709	2.46	3	1.63	5.49	0.0121	0.27	lm.nb	Biosynthetic Process, Cytokine Metabolic Process, Cytoplasm, Defense Response, I Kappab Kinase Nf Kappab Cascade, Macromolecular Complex Assembly, Multi Organism Process, Positive Regulation Of Signal Transduction, Regulation Of Signal Transduction, Signal Transduction	NM_006092.1:3285
IL1RAP-mRNA	1.34	0.405	0.542	2.13	2.52	1.46	4.38	0.0165	0.362	lm.nb	Defense Response, Inflammatory Response, Integral To Membrane, Integral To Plasma Membrane, Intrinsic To Membrane, Intrinsic To Plasma Membrane, Macromolecular Complex Assembly, Membrane, Membrane Part, Plasma Membrane, Plasma Membrane Part, Protein Metabolic Process, Response To Stress	NM_002182.2:460
NFE2L2-mRNA	1.17	0.356	0.47	1.86	2.24	1.38	3.64	0.0168	0.364	lm.nb	Biopolymer Metabolic Process, Dna Binding, Nucleobasenucleosidenucleotide And Nucleic Acid Metabolic Process, Rna Biosynthetic Process, Rna Metabolic Process, Transcription, Transcription Dna Dependent, Transcription Factor Activity, Transcription From Rna Polymerase Ii Promoter	NM_006164.3:995
TOLLIP-mRNA	1.04	0.337	0.379	1.7	2.06	1.3	3.25	0.0216	0.462	lm.nb	Cell Cell Signaling	NM_019009.2:1320
IL11-mRNA	1.89	0.624	0.668	3.11	3.71	1.59	8.65	0.0231	0.487	lm.nb	Cell Cell Signaling, Cell Proliferation Go 0008283, Establishment Of Localization, Negative Regulation Of Cellular Process, Positive Regulation Of Cell Proliferation	NM_000641.2:1145
MKNK1-mRNA	0.914	0.303	0.32	1.51	1.88	1.25	2.84	0.0234	0.487	lm.nb	Biopolymer Metabolic Process, Biopolymer Modification, Cellular Macromolecule Metabolic Process, Cellular Protein Metabolic Process, Post Translational Protein Modification, Protein Kinase Cascade, Protein Metabolic Process, Signal Transduction	NM_003684.3:50
MAX-mRNA	1.13	0.376	0.39	1.86	2.18	1.31	3.64	0.0241	0.495	lm.nb	Biopolymer Metabolic Process, Nucleobasenucleosidenucleotide And Nucleic Acid Metabolic Process, Rna Biosynthetic Process, Rna Metabolic Process, Transcription Dna Dependent, Transcription Factor Activity, Transcription From Rna Polymerase Ii Promoter	NM_002382.3:240
CREB1-mRNA	0.894	0.3	0.306	1.48	1.86	1.24	2.79	0.0246	0.497	lm.nb	Dna Binding, Nucleus, Signal Transduction, Transcription Factor Activity, Transcription Factor Binding	NM_134442.2:200
C1R-mRNA	2.3	0.776	0.782	3.82	4.93	1.72	14.2	0.025	0.5	lm.nb	Endopeptidase Activity, Peptidase Activity, Serine Hydrolase Activity, Serine Type Endopeptidase Activity, Serine Type Peptidase Activity	NM_001733.4:760
ATF2-mRNA	0.831	0.282	0.279	1.38	1.78	1.21	2.61	0.0256	0.505	lm.nb	Rna Polymerase Ii Transcription Factor Activity, Transcription Factor Binding	NM_001880.2:290
PTK2-mRNA	0.805	0.274	0.268	1.34	1.75	1.2	2.54	0.026	0.506	lm.nb	Cell Surface Receptor Linked Signal Transduction Go 0007166, Intracellular Non Membrane Bound Organelle, Non Membrane Bound Organelle, Signal Transduction	NM_005607.3:1005
MAPK1-mRNA	0.853	0.292	0.28	1.43	1.81	1.21	2.69	0.0268	0.514	lm.nb	Behavior, Cell Cell Signaling, Cell Development, Locomotory Behavior, Positive Regulation Of Biological Process, Positive Regulation Of Developmental Process, Programmed Cell Death, Regulation Of Developmental Process, Response To Chemical Stimulus, Response To External Stimulus, Signal Transduction	NM_138957.2:430
MAPKAPK5-mRNA	0.897	0.309	0.29	1.5	1.86	1.22	2.83	0.0274	0.52	lm.nb	Signal Transduction	NM_003668.2:1020
HSH2D-mRNA	2.98	0.976	1.06	4.89	7.87	2.09	29.6	0.0284	0.532	Wald		NM_032855.2:1960
HMGN1-mRNA	0.638	0.224	0.199	1.08	1.56	1.15	2.11	0.0291	0.539	lm.nb	Chromosome, Dna Binding, Intracellular Non Membrane Bound Organelle, Intracellular Organelle Part, Non Membrane Bound Organelle, Nucleus, Organelle Part, Rna Polymerase Ii Transcription Factor Activity	NM_004965.6:380
SHC1-mRNA	1.08	0.389	0.316	1.84	2.11	1.24	3.58	0.0323	0.591	lm.nb	Cell Surface Receptor Linked Signal Transduction Go 0007166, Enzyme Linked Receptor Protein Signaling Pathway, Membrane, Plasma Membrane, Positive Regulation Of Catalytic Activity, Regulation Of Kinase Activity, Regulation Of Molecular Function, Regulation Of Protein Kinase Activity, Regulation Of Transferase Activity, Signal Transduction	NM_001130040.1:1985
ROCK2-mRNA	0.877	0.32	0.249	1.5	1.84	1.19	2.84	0.0338	0.612	lm.nb	Biopolymer Metabolic Process, Biopolymer Modification, Cellular Macromolecule Metabolic Process, Cellular Protein Metabolic Process, Post Translational Protein Modification, Protein Metabolic Process	NM_004850.3:3140
MAPK3-mRNA	0.601	0.233	0.145	1.06	1.52	1.11	2.08	0.0417	0.743	lm.nb	Biopolymer Metabolic Process, Biopolymer Modification, Cellular Macromolecule Metabolic Process, Cellular Protein Metabolic Process, Post Translational Protein Modification, Protein Metabolic Process	NM_001040056.1:580
IRF3-mRNA	1.04	0.402	0.247	1.82	2.05	1.19	3.54	0.0421	0.743	lm.nb	Biopolymer Metabolic Process, Nucleobasenucleosidenucleotide And Nucleic Acid Metabolic Process, Rna Biosynthetic Process, Rna Metabolic Process, Rna Polymerase Ii Transcription Factor Activity, Transcription, Transcription Dna Dependent, Transcription Factor Binding, Transcription From Rna Polymerase Ii Promoter	NM_001571.5:1303
MAPK14-mRNA	0.728	0.287	0.167	1.29	1.66	1.12	2.45	0.044	0.767	lm.nb	Behavior, Cell Surface Receptor Linked Signal Transduction Go 0007166, Cytoplasm, Intracellular Signaling Cascade, Locomotory Behavior, Nucleus, Protein Kinase Cascade, Response To Chemical Stimulus, Response To External Stimulus, Response To Stress, Signal Transduction	NM_001315.1:450
RAC1-mRNA	0.662	0.281	0.112	1.21	1.58	1.08	2.32	0.0565	0.975	lm.nb	Actin Filament Based Process, Anatomical Structure Morphogenesis, Defense Response, Establishment Of Localization, Organelle Organization And Biogenesis, Positive Regulation Of Signal Transduction, Regulation Of Signal Transduction, Signal Transduction	NM_198829.1:1250
C3AR1-mRNA	3.06	1.25	0.604	5.52	8.35	1.52	45.8	0.0585	0.998	Wald	Cell Surface Receptor Linked Signal Transduction Go 0007166, Defense Response, Inflammatory Response, Integral To Membrane, Integral To Plasma Membrane, Intrinsic To Membrane, Intrinsic To Plasma Membrane, Membrane, Membrane Part, Plasma Membrane, Plasma Membrane Part, Regulation Of Biological Quality, Response To Stress, Signal Transduction	NM_004054.2:415
MEF2D-mRNA	0.758	0.335	0.101	1.42	1.69	1.07	2.67	0.0643	1	lm.nb	Anatomical Structure Development, Multicellular Organismal Development, Muscle Development, System Development	NM_005920.2:3685
C4A-mRNA	1.79	0.789	0.239	3.33	3.45	1.18	10.1	0.0643	1	lm.nb		NM_007293.2:1217
IL10RB-mRNA	0.808	0.367	0.0895	1.53	1.75	1.06	2.88	0.0697	1	lm.nb	Defense Response, Immune Response, Immune System Process, Inflammatory Response, Integral To Membrane, Intrinsic To Membrane, Membrane, Membrane Part, Plasma Membrane, Response To External Stimulus, Response To Stress, Response To Wounding, Signal Transduction	NM_000628.3:1760
CD163-mRNA	1.32	0.578	0.187	2.45	2.5	1.14	5.48	0.0713	1	Wald	Integral To Membrane, Integral To Plasma Membrane, Intrinsic To Membrane, Intrinsic To Plasma Membrane, Membrane, Membrane Part, Plasma Membrane, Plasma Membrane Part	NM_004244.4:1630
NFATC3-mRNA	0.748	0.346	0.0702	1.43	1.68	1.05	2.69	0.0738	1	lm.nb	Biopolymer Metabolic Process, Defense Response, Inflammatory Response, Nucleobasenucleosidenucleotide And Nucleic Acid Metabolic Process, Regulation Of Cellular Metabolic Process, Response To Stress, Rna Biosynthetic Process, Rna Metabolic Process, Transcription Dna Dependent	NM_004555.2:2190
MAP2K4-mRNA	0.677	0.314	0.0613	1.29	1.6	1.04	2.45	0.0746	1	lm.nb	Intracellular Signaling Cascade, Protein Kinase Cascade, Signal Transduction	NM_003010.2:2830
KEAP1-mRNA	0.644	0.301	0.0541	1.23	1.56	1.04	2.35	0.0762	1	lm.nb		NM_012289.3:561
PRKCA-mRNA	0.775	0.372	0.0469	1.5	1.71	1.03	2.84	0.082	1	lm.nb	Cell Development, Cell Fraction, Membrane Fraction, Positive Regulation Of Biological Process, Positive Regulation Of Cellular Process, Positive Regulation Of Developmental Process, Programmed Cell Death, Regulation Of Developmental Process	NM_002737.2:5560
LTB4R-mRNA	1.14	0.552	0.0576	2.22	2.2	1.04	4.67	0.0845	1	lm.nb	Cell Surface Receptor Linked Signal Transduction Go 0007166, Defense Response, Integral To Membrane, Integral To Plasma Membrane, Intrinsic To Membrane, Intrinsic To Plasma Membrane, Membrane, Membrane Part, Plasma Membrane, Plasma Membrane Part, Signal Transduction	NM_181657.3:2400
MAP3K7-mRNA	0.617	0.308	0.0136	1.22	1.53	1.01	2.33	0.0919	1	lm.nb	Cell Surface Receptor Linked Signal Transduction Go 0007166, Enzyme Linked Receptor Protein Signaling Pathway, Positive Regulation Of Immune System Process, Positive Regulation Of Response To Stimulus, Regulation Of Kinase Activity, Regulation Of Molecular Function, Regulation Of Protein Kinase Activity, Signal Transduction	NM_145333.1:670
RPS6KA5-mRNA	0.74	0.371	0.0127	1.47	1.67	1.01	2.76	0.0932	1	lm.nb	Biopolymer Metabolic Process, Cell Surface Receptor Linked Signal Transduction Go 0007166, Enzyme Linked Receptor Protein Signaling Pathway, Nucleobasenucleosidenucleotide And Nucleic Acid Metabolic Process, Nucleus, Organelle Organization And Biogenesis, Rna Metabolic Process, Signal Transduction, Transcription Dna Dependent	NM_004755.2:855
CCL23-mRNA	1.24	0.603	0.0536	2.42	2.35	1.04	5.34	0.0958	1	Wald	Behavior, Cell Cell Signaling, Cell Surface Receptor Linked Signal Transduction Go 0007166, Cellular Cation Homeostasis, Defense Response, Immune Response, Inflammatory Response, Locomotory Behavior, Negative Regulation Of Cellular Process, Regulation Of Biological Quality, Response To Chemical Stimulus, Response To Stress, Signal Transduction	NM_145898.1:336
HSPB1-mRNA	0.733	0.376	-0.00333	1.47	1.66	0.998	2.77	0.0989	1	lm.nb	Biosynthetic Process, Cell Development, Cytoplasm, Intracellular Non Membrane Bound Organelle, Macromolecular Complex Assembly, Negative Regulation Of Apoptosis, Non Membrane Bound Organelle, Programmed Cell Death, Regulation Of Translation	NM_001540.3:374
GNAQ-mRNA	0.634	0.328	-0.00938	1.28	1.55	0.994	2.43	0.102	1	lm.nb	Cell Surface Receptor Linked Signal Transduction Go 0007166, Cytoplasm, Membrane, Plasma Membrane, Regulation Of Biological Quality, Regulation Of Molecular Function, Signal Transduction	NM_002072.2:1100
IL22-mRNA	-1.55	0.785	-3.09	-0.0113	0.342	0.118	0.992	0.105	1	Wald		NM_020525.4:319
CFB-mRNA	4.35	2.31	-0.169	8.88	20.4	0.889	470	0.108	1	loglinear		NM_001710.5:2029
MBL2-mRNA	1.34	0.698	-0.0327	2.7	2.52	0.978	6.52	0.114	1	Wald	Defense Response, Extracellular Region, Extracellular Region Part, Extracellular Space, Inflammatory Response, Positive Regulation Of Immune System Process, Positive Regulation Of Response To Stimulus	NM_000242.2:1756
LTB4R2-mRNA	1.06	0.578	-0.0685	2.2	2.09	0.954	4.58	0.115	1	lm.nb	Behavior, Cell Surface Receptor Linked Signal Transduction Go 0007166, Integral To Membrane, Integral To Plasma Membrane, Intrinsic To Membrane, Intrinsic To Plasma Membrane, Locomotory Behavior, Membrane, Membrane Part, Plasma Membrane, Plasma Membrane Part, Regulation Of Molecular Function, Response To Chemical Stimulus, Signal Transduction	NM_019839.4:1250
PLCB1-mRNA	0.7	0.384	-0.052	1.45	1.62	0.965	2.74	0.118	1	lm.nb	Cytoplasm	NM_182734.1:170
CCL2-mRNA	1.79	0.992	-0.153	3.74	3.46	0.899	13.3	0.121	1	lm.nb	Biopolymer Metabolic Process, Cell Development, Cell Surface Receptor Linked Signal Transduction Go 0007166, Extracellular Region, Extracellular Region Part, Extracellular Space, Jak Stat Cascade, Negative Regulation Of Apoptosis, Regulation Of Biological Quality, Reproductive Process, Signal Transduction, System Development	NM_002982.3:123
CSF2-mRNA	0.786	0.423	-0.0426	1.61	1.72	0.971	3.06	0.122	1	Wald	Cytokine Activity, Receptor Binding	NM_000758.2:475
CXCR4-mRNA	0.739	0.425	-0.0942	1.57	1.67	0.937	2.97	0.133	1	lm.nb	Cell Development, Cytoplasm, Integral To Membrane, Integral To Plasma Membrane, Intrinsic To Membrane, Intrinsic To Plasma Membrane, Membrane, Membrane Part, Multi Organism Process, Plasma Membrane, Plasma Membrane Part, Regulation Of Biological Quality, Regulation Of Kinase Activity, Regulation Of Protein Kinase Activity, Response To Virus	NM_003467.2:1335
MAP3K9-mRNA	0.554	0.33	-0.0934	1.2	1.47	0.937	2.3	0.145	1	lm.nb	Biopolymer Metabolic Process, Positive Regulation Of Catalytic Activity, Regulation Of Kinase Activity, Regulation Of Molecular Function, Regulation Of Protein Kinase Activity, Regulation Of Transferase Activity, Signal Transduction	NM_033141.2:4930
ALOX12-mRNA	0.531	0.319	-0.095	1.16	1.44	0.936	2.23	0.147	1	loglinear	Cell Development, Cytoplasm, Cytoplasmic Part, Membrane, Negative Regulation Of Apoptosis, Negative Regulation Of Cellular Process, Plasma Membrane, Positive Regulation Of Cell Proliferation, Programmed Cell Death, Regulation Of Biological Quality	NM_000697.1:1945
PRKCB-mRNA	0.435	0.269	-0.0925	0.962	1.35	0.938	1.95	0.157	1	lm.nb		NM_212535.1:1750
MAPK8-mRNA	0.386	0.25	-0.104	0.876	1.31	0.93	1.83	0.174	1	lm.nb	Biopolymer Metabolic Process, Cell Development, Cellular Protein Metabolic Process, Negative Regulation Of Apoptosis, Negative Regulation Of Cellular Process, Post Translational Protein Modification, Programmed Cell Death, Regulation Of Developmental Process, Response To Stress, Signal Transduction	NM_002750.2:945
GNAS-mRNA	0.407	0.265	-0.112	0.926	1.33	0.926	1.9	0.175	1	lm.nb	Cytoplasm, Cytoplasmic Part, Intracellular Organelle Part, Intrinsic To Membrane, Macromolecular Complex, Membrane, Membrane Part, Organelle Part, Plasma Membrane Part, Protein Complex	NM_080425.1:1910
CCR1-mRNA	1.02	0.647	-0.249	2.29	2.03	0.842	4.88	0.176	1	Wald	Cell Cell Signaling, Cell Surface Receptor Linked Signal Transduction Go 0007166, Defense Response, Inflammatory Response, Integral To Membrane, Integral To Plasma Membrane, Intrinsic To Membrane, Intrinsic To Plasma Membrane, Membrane, Membrane Part, Plasma Membrane, Plasma Membrane Part, Regulation Of Biological Quality, Signal Transduction	NM_001295.2:535
MAP2K6-mRNA	0.858	0.568	-0.255	1.97	1.81	0.838	3.92	0.181	1	lm.nb	Biopolymer Metabolic Process, Biopolymer Modification, Cellular Protein Metabolic Process, Negative Regulation Of Cellular Process, Post Translational Protein Modification, Protein Metabolic Process, Response To Stress, Signal Transduction	NM_002758.3:555
MMP9-mRNA	2.51	1.65	-0.729	5.75	5.71	0.603	54	0.189	1	Wald	Cellular Protein Metabolic Process, Extracellular Region, Extracellular Region Part, Extracellular Space, Hemopoiesis, Immune System Development, Multicellular Organismal Development, System Development	NM_004994.2:1530
IL15-mRNA	3.55	2.39	-1.13	8.23	11.7	0.457	299	0.197	1	Wald	Cell Fraction, Cytoplasm, Cytoplasmic Part, Extracellular Region, Extracellular Region Part, Extracellular Space, Integral To Membrane, Integral To Plasma Membrane, Intrinsic To Membrane, Intrinsic To Plasma Membrane, Membrane, Membrane Fraction, Membrane Part, Plasma Membrane, Plasma Membrane Part	NM_000585.3:248
TGFB2-mRNA	0.536	0.379	-0.206	1.28	1.45	0.867	2.43	0.206	1	lm.nb	Extracellular Region, Positive Regulation Of Response To Stimulus, Regulation Of Biological Quality, System Development	NM_003238.2:1125
CCR4-mRNA	0.678	0.473	-0.249	1.61	1.6	0.841	3.04	0.211	1	Wald	Behavior, Cellular Cation Homeostasis, Defense Response, Inflammatory Response, Integral To Membrane, Integral To Plasma Membrane, Intrinsic To Membrane, Intrinsic To Plasma Membrane, Locomotory Behavior, Membrane, Membrane Part, Plasma Membrane, Plasma Membrane Part, Regulation Of Biological Quality, Response To Chemical Stimulus, Response To Stress	NM_005508.4:35
PTGER2-mRNA	1.98	1.38	-0.729	4.69	3.95	0.603	25.9	0.211	1	Wald	Cell Surface Receptor Linked Signal Transduction Go 0007166, G Protein Coupled Receptor Protein Signaling Pathway, Integral To Membrane, Integral To Plasma Membrane, Intrinsic To Membrane, Intrinsic To Plasma Membrane, Membrane, Membrane Part, Plasma Membrane, Plasma Membrane Part, Signal Transduction	NM_000956.2:1410
TGFB1-mRNA	0.789	0.568	-0.325	1.9	1.73	0.799	3.74	0.214	1	lm.nb	Dna Metabolic Process, Extracellular Region, Extracellular Region Part, Extracellular Space, Muscle Development, Regulation Of Biological Quality, Rna Metabolic Process	NM_000660.3:1260
TNF-mRNA	4.38	3.22	-1.92	10.7	20.9	0.264	1650	0.231	1	Wald	Cell Development, Cell Fraction, Multi Organism Process, Negative Regulation Of Cellular Metabolic Process, Negative Regulation Of Nucleobasenucleosidenucleotide And Nucleic Acid Metabolic Process, Response To Virus, Rna Metabolic Process, Soluble Fraction	NM_000594.2:1010
TCF4-mRNA	0.558	0.427	-0.279	1.4	1.47	0.824	2.63	0.239	1	lm.nb	Biopolymer Metabolic Process, Nucleobasenucleosidenucleotide And Nucleic Acid Metabolic Process, Nucleus, Rna Metabolic Process, Transcription Dna Dependent	NM_003199.1:1455
AGER-mRNA	0.68	0.527	-0.353	1.71	1.6	0.783	3.28	0.244	1	lm.nb	Cell Surface Receptor Linked Signal Transduction Go 0007166, Defense Response, Inflammatory Response, Integral To Membrane, Integral To Plasma Membrane, Intrinsic To Membrane, Intrinsic To Plasma Membrane, Membrane, Membrane Part, Plasma Membrane, Plasma Membrane Part, Response To External Stimulus, Response To Stress, Signal Transduction	NM_001136.3:340
CXCL9-mRNA	1.79	1.39	-0.926	4.51	3.47	0.526	22.8	0.253	1	Wald	Behavior, Cell Cell Signaling, Cell Surface Receptor Linked Signal Transduction Go 0007166, Defense Response, Extracellular Region, Extracellular Region Part, Extracellular Space, Inflammatory Response, Locomotory Behavior, Response To Chemical Stimulus, Response To External Stimulus, Response To Stress, Response To Wounding, Signal Transduction	NM_002416.1:1975
IL7-mRNA	2.21	1.73	-1.19	5.6	4.62	0.44	48.4	0.258	1	Wald	Cell Activation, Cell Development, Extracellular Region, Hemopoiesis, Negative Regulation Of Apoptosis, Positive Regulation Of Cell Proliferation, Positive Regulation Of Immune System Process, Programmed Cell Death, Regulation Of Biological Quality, System Development	NM_000880.2:38
RHOA-mRNA	0.329	0.264	-0.189	0.847	1.26	0.877	1.8	0.259	1	lm.nb	Actin Filament Based Process, I Kappab Kinase Nf Kappab Cascade, Organelle Organization And Biogenesis, Positive Regulation Of I Kappab Kinase Nf Kappab Cascade, Positive Regulation Of Signal Transduction, Ras Protein Signal Transduction, Regulation Of Signal Transduction, Signal Transduction	NM_001664.2:1230
SMAD7-mRNA	0.719	0.584	-0.426	1.86	1.65	0.744	3.64	0.264	1	lm.nb	Cell Surface Receptor Linked Signal Transduction Go 0007166, Enzyme Linked Receptor Protein Signaling Pathway, Response To Stress, Signal Transduction	NM_005904.2:1835
CCL13-mRNA	0.923	0.735	-0.518	2.36	1.9	0.698	5.15	0.265	1	Wald	Behavior, Cell Cell Signaling, Cellular Cation Homeostasis, Cellular Homeostasis, Defense Response, Extracellular Region, Extracellular Region Part, Extracellular Space, Homeostatic Process, Inflammatory Response, Locomotory Behavior, Regulation Of Biological Quality, Response To Chemical Stimulus, Response To Stress, Signal Transduction	NM_005408.2:320
CDC42-mRNA	0.363	0.305	-0.233	0.96	1.29	0.851	1.95	0.278	1	lm.nb	Actin Filament Based Process, Anatomical Structure Morphogenesis, Cytoplasm, Hemopoiesis, Immune System Development, Macromolecular Complex Assembly, Membrane, Organelle Organization And Biogenesis, Plasma Membrane, Regulation Of Protein Metabolic Process, System Development	NM_001039802.1:390
CD55-mRNA	0.515	0.443	-0.354	1.38	1.43	0.782	2.61	0.289	1	lm.nb	Cell Fraction, Cellular Cation Homeostasis, Cellular Homeostasis, Homeostatic Process, Integral To Membrane, Integral To Plasma Membrane, Intrinsic To Membrane, Intrinsic To Plasma Membrane, Membrane, Membrane Part, Plasma Membrane, Plasma Membrane Part, Regulation Of Biological Quality, Soluble Fraction	NM_000574.3:101
GNB1-mRNA	0.383	0.33	-0.264	1.03	1.3	0.833	2.04	0.29	1	lm.nb	Cell Surface Receptor Linked Signal Transduction Go 0007166, G Protein Coupled Receptor Protein Signaling Pathway, Intracellular Signaling Cascade, Ras Protein Signal Transduction, Signal Transduction	NM_002074.3:2949
TRADD-mRNA	1.36	1.21	-1.01	3.73	2.57	0.495	13.3	0.313	1	Wald	Cell Development, Cytoplasm, I Kappab Kinase Nf Kappab Cascade, Positive Regulation Of Developmental Process, Positive Regulation Of I Kappab Kinase Nf Kappab Cascade, Positive Regulation Of Signal Transduction, Programmed Cell Death, Protein Kinase Cascade, Regulation Of Developmental Process, Regulation Of Signal Transduction, Signal Transduction	NM_003789.2:680
C1S-mRNA	0.982	0.908	-0.798	2.76	1.98	0.575	6.78	0.321	1	lm.nb	Endopeptidase Activity, Peptidase Activity, Serine Hydrolase Activity, Serine Type Endopeptidase Activity, Serine Type Peptidase Activity	NM_001734.2:775
KNG1-mRNA	-0.807	0.748	-2.27	0.659	0.572	0.207	1.58	0.33	1	Wald	Cellular Cation Homeostasis, Defense Response, Establishment Of Localization, Inflammatory Response, Negative Regulation Of Cellular Process, Regulation Of Biological Quality, Response To Stress	NM_000893.2:375
LIMK1-mRNA	0.412	0.395	-0.361	1.19	1.33	0.778	2.27	0.336	1	lm.nb	Actin Filament Based Process, Biopolymer Metabolic Process, Cytoplasm, Multicellular Organismal Development, Nervous System Development, Organelle Organization And Biogenesis, Post Translational Protein Modification, Ras Protein Signal Transduction, Signal Transduction, System Development	NM_002314.3:3133
STAT3-mRNA	0.542	0.526	-0.49	1.57	1.46	0.712	2.98	0.343	1	lm.nb	Biopolymer Metabolic Process, Cytoplasm, Jak Stat Cascade, Negative Regulation Of Cellular Metabolic Process, Negative Regulation Of Nucleobasenucleosidenucleotide And Nucleic Acid Metabolic Process, Nervous System Development, Nucleus, Rna Metabolic Process, Signal Transduction, System Development	NM_139276.2:4535
TSLP-mRNA	3.64	3.62	-3.46	10.7	12.4	0.0906	1710	0.362	1	Wald		NM_033035.4:899
IL1B-mRNA	0.521	0.525	-0.508	1.55	1.43	0.703	2.93	0.367	1	Wald	Cell Cell Signaling, Cell Development, Cell Proliferation Go 0008283, Extracellular Region, Extracellular Region Part, Extracellular Space, Negative Regulation Of Cellular Process, Programmed Cell Death, Signal Transduction	NM_000576.2:840
CSF3-mRNA	-0.516	0.523	-1.54	0.509	0.699	0.344	1.42	0.369	1	Wald	Cell Proliferation Go 0008283, Extracellular Region, Extracellular Region Part, Extracellular Space, Multicellular Organismal Development, Positive Regulation Of Biological Process, Positive Regulation Of Cell Proliferation, Positive Regulation Of Cellular Process	NM_000759.2:160
C8B-mRNA	-0.613	0.623	-1.83	0.609	0.654	0.28	1.52	0.37	1	Wald	Membrane	NM_000066.2:620
C8A-mRNA	-0.606	0.627	-1.84	0.623	0.657	0.28	1.54	0.378	1	Wald	Extracellular Region, Extracellular Region Part, Extracellular Space, Integral To Membrane, Intrinsic To Membrane, Macromolecular Complex, Membrane, Membrane Part, Protein Complex	NM_000562.2:690
IFNA1-mRNA	1.35	1.41	-1.41	4.12	2.55	0.375	17.3	0.382	1	Wald		NM_024013.1:585
C1QA-mRNA	2.37	2.48	-2.49	7.24	5.19	0.178	151	0.383	1	Wald	Cell Cell Signaling, Extracellular Region, Extracellular Region Part, Extracellular Space, Macromolecular Complex, Protein Complex	NM_015991.2:718
CCR2-mRNA	-0.589	0.632	-1.83	0.65	0.665	0.282	1.57	0.394	1	Wald	Cell Fraction, Cytoplasm, Integral To Membrane, Integral To Plasma Membrane, Intrinsic To Membrane, Intrinsic To Plasma Membrane, Jak Stat Cascade, Membrane, Membrane Part, Plasma Membrane, Plasma Membrane Part, Regulation Of Biological Quality, Regulation Of Molecular Function, Signal Transduction, Soluble Fraction	NM_001123041.2:743
IL3-mRNA	0.552	0.596	-0.617	1.72	1.47	0.652	3.29	0.397	1	Wald	Biopolymer Metabolic Process, Cell Development, Extracellular Region, Extracellular Region Part, Extracellular Space, Negative Regulation Of Apoptosis, Nervous System Development, Positive Regulation Of Cell Proliferation, System Development	NM_000588.3:130
CYSLTR1-mRNA	0.463	0.511	-0.538	1.46	1.38	0.689	2.76	0.406	1	Wald	Cell Fraction, Cellular Cation Homeostasis, Cellular Homeostasis, Defense Response, Homeostatic Process, Integral To Membrane, Integral To Plasma Membrane, Intrinsic To Membrane, Intrinsic To Plasma Membrane, Membrane, Membrane Fraction, Membrane Part, Plasma Membrane, Plasma Membrane Part, Regulation Of Biological Quality	NM_006639.2:90
C2-mRNA	2.03	2.32	-2.52	6.58	4.08	0.174	95.9	0.422	1	Wald	Defense Response, Extracellular Region, Extracellular Region Part, Extracellular Space, Positive Regulation Of Immune System Process, Positive Regulation Of Response To Stimulus	NM_000063.3:1075
MYL2-mRNA	-0.382	0.447	-1.26	0.494	0.767	0.418	1.41	0.432	1	Wald	Intracellular Non Membrane Bound Organelle, Non Membrane Bound Organelle	NM_000432.3:250
TLR2-mRNA	1.76	2.11	-2.37	5.89	3.39	0.194	59.2	0.441	1	Wald	Cell Development, Integral To Membrane, Integral To Plasma Membrane, Intrinsic To Membrane, Intrinsic To Plasma Membrane, Membrane, Membrane Part, Plasma Membrane, Plasma Membrane Part, Positive Regulation Of Developmental Process, Programmed Cell Death, Regulation Of Developmental Process, Signal Transduction	NM_003264.3:180
LTA-mRNA	1.99	2.41	-2.74	6.72	3.97	0.149	105	0.448	1	Wald	Cell Cell Signaling, Cell Development, Positive Regulation Of Biological Process, Positive Regulation Of Cellular Process, Positive Regulation Of Developmental Process, Programmed Cell Death, Regulation Of Developmental Process, Signal Transduction	NM_000595.2:885
CCL19-mRNA	0.515	0.632	-0.724	1.75	1.43	0.605	3.37	0.453	1	Wald	Behavior, Cellular Cation Homeostasis, Cellular Homeostasis, Homeostatic Process, Immune Response, Immune System Process, Locomotory Behavior, Multi Organism Process, Regulation Of Biological Quality, Response To Chemical Stimulus, Response To Virus, Signal Transduction	NM_006274.2:401
FLT1-mRNA	2.14	2.7	-3.16	7.44	4.42	0.112	174	0.464	1	Wald	Extracellular Region, Extracellular Region Part, Extracellular Space, Integral To Membrane, Integral To Plasma Membrane, Intrinsic To Membrane, Intrinsic To Plasma Membrane, Membrane, Membrane Part, Multi Organism Process, Plasma Membrane, Plasma Membrane Part, Positive Regulation Of Cell Proliferation, Reproductive Process	NM_002019.4:530
PIK3C2G-mRNA	-0.367	0.47	-1.29	0.555	0.775	0.409	1.47	0.471	1	Wald		NM_004570.4:2375
CXCR2-mRNA	-0.924	1.21	-3.29	1.44	0.527	0.102	2.71	0.478	1	Wald		NM_001557.2:2055
IL2-mRNA	0.369	0.488	-0.587	1.32	1.29	0.666	2.5	0.484	1	Wald	Cell Activation, Cell Development, Extracellular Region, Hemopoiesis, Immune System Development, Negative Regulation Of Apoptosis, Negative Regulation Of Cellular Process, Positive Regulation Of Cell Proliferation, Programmed Cell Death, Regulation Of Biological Quality, System Development	NM_000586.2:300
IL12B-mRNA	-0.374	0.496	-1.35	0.597	0.772	0.393	1.51	0.484	1	Wald	Cell Activation, Cell Development, Extracellular Region, Extracellular Region Part, Extracellular Space, Macromolecular Complex, Positive Regulation Of Cell Proliferation, Positive Regulation Of Response To Stimulus, Positive Regulation Of Translation, Protein Complex, System Development	NM_002187.2:1435
C5-mRNA	-0.213	0.288	-0.777	0.351	0.863	0.584	1.28	0.487	1	lm.nb	Cell Surface Receptor Linked Signal Transduction Go 0007166, Defense Response, Extracellular Region, Extracellular Region Part, Extracellular Space, Positive Regulation Of Catalytic Activity, Regulation Of Kinase Activity, Regulation Of Molecular Function, Regulation Of Protein Kinase Activity, Regulation Of Transferase Activity, Signal Transduction	NM_001735.2:2592
CCL17-mRNA	-0.367	0.49	-1.33	0.594	0.775	0.398	1.51	0.488	1	Wald	Behavior, Cell Cell Signaling, Cell Surface Receptor Linked Signal Transduction Go 0007166, Chemokine Activity, G Protein Coupled Receptor Binding, G Protein Coupled Receptor Protein Signaling Pathway, Locomotory Behavior, Multicellular Organismal Development, Response To Chemical Stimulus, Response To External Stimulus, Signal Transduction	NM_002987.2:229
PTGER3-mRNA	3.06	4.11	-5	11.1	8.35	0.0313	2220	0.49	1	Wald	Cell Development, Integral To Membrane, Integral To Plasma Membrane, Intracellular Organelle Part, Intrinsic To Membrane, Intrinsic To Plasma Membrane, Membrane, Membrane Part, Nuclear Part, Nucleus, Organelle Part, Plasma Membrane, Plasma Membrane Part, Rna Metabolic Process	NM_000957.2:895
AREG-mRNA	0.334	0.453	-0.554	1.22	1.26	0.681	2.33	0.494	1	Wald	Cell Cell Signaling, Cell Proliferation Go 0008283, Extracellular Region, Extracellular Region Part, Extracellular Space, Receptor Binding	NM_001657.2:547
TBXA2R-mRNA	1.41	1.91	-2.34	5.16	2.65	0.198	35.6	0.494	1	Wald	Cell Surface Receptor Linked Signal Transduction Go 0007166, G Protein Coupled Receptor Protein Signaling Pathway, Integral To Membrane, Integral To Plasma Membrane, Intrinsic To Membrane, Intrinsic To Plasma Membrane, Membrane, Membrane Part, Plasma Membrane, Plasma Membrane Part, Signal Transduction	NM_001060.3:385
IL10-mRNA	-0.309	0.422	-1.14	0.519	0.807	0.455	1.43	0.498	1	Wald	Behavior, Biosynthetic Process, Hemopoiesis, Immune System Development, Multi Organism Process, Negative Regulation Of Cellular Metabolic Process, Regulation Of Protein Metabolic Process, Regulation Of Translation, System Development	NM_000572.2:230
IL9-mRNA	1.22	1.68	-2.06	4.51	2.33	0.24	22.8	0.498	1	Wald	Biosynthetic Process, Cellular Biosynthetic Process, Cytokine Metabolic Process, Cytokine Production, Defense Response, Positive Regulation Of Cell Proliferation, Positive Regulation Of Cytokine Biosynthetic Process, Positive Regulation Of Translation, Regulation Of Protein Metabolic Process, Regulation Of Translation	NM_000590.1:300
C7-mRNA	-0.367	0.524	-1.39	0.66	0.775	0.38	1.58	0.515	1	Wald	Integral To Membrane, Intrinsic To Membrane, Macromolecular Complex, Membrane, Membrane Part, Protein Complex	NM_000587.2:310
IL1RN-mRNA	-0.551	0.82	-2.16	1.06	0.683	0.224	2.08	0.532	1	Wald	Cytokine Activity, Extracellular Region, Extracellular Region Part, Extracellular Space, Receptor Binding	NM_173842.1:110
PTGER1-mRNA	-0.46	0.693	-1.82	0.898	0.727	0.284	1.86	0.536	1	Wald	Cell Surface Receptor Linked Signal Transduction Go 0007166, G Protein Coupled Receptor Protein Signaling Pathway, Integral To Membrane, Integral To Plasma Membrane, Intrinsic To Membrane, Intrinsic To Plasma Membrane, Membrane, Membrane Part, Plasma Membrane, Plasma Membrane Part, Signal Transduction	NM_000955.2:710
NOD2-mRNA	1.28	2.01	-2.66	5.21	2.42	0.159	37	0.553	1	Wald	Cytoplasm, Cytoplasmic Part, Intracellular Organelle Part, Macromolecular Complex, Membrane, Multi Organism Process, Nuclear Part, Nucleus, Organelle Part, Plasma Membrane, Positive Regulation Of Signal Transduction, Protein Complex	NM_022162.1:4080
TYROBP-mRNA	0.24	0.378	-0.501	0.981	1.18	0.707	1.97	0.553	1	Wald	Defense Response, Integral To Membrane, Integral To Plasma Membrane, Intracellular Signaling Cascade, Intrinsic To Membrane, Intrinsic To Plasma Membrane, Membrane, Membrane Part, Plasma Membrane, Plasma Membrane Part, Signal Transduction	NM_003332.3:361
TWIST2-mRNA	1.28	2.02	-2.69	5.24	2.42	0.155	37.8	0.556	1	Wald	Biopolymer Metabolic Process, Cytoplasm, Negative Regulation Of Cellular Metabolic Process, Negative Regulation Of Nucleobasenucleosidenucleotide And Nucleic Acid Metabolic Process, Nucleobasenucleosidenucleotide And Nucleic Acid Metabolic Process, Nucleus, Rna Metabolic Process, System Development, Transcription Dna Dependent	NM_057179.2:482
HMGB1-mRNA	0.146	0.241	-0.326	0.618	1.11	0.798	1.53	0.567	1	lm.nb	Cell Development, Chromosome, Dna Metabolic Process, Intracellular Non Membrane Bound Organelle, Negative Regulation Of Cellular Metabolic Process, Negative Regulation Of Nucleobasenucleosidenucleotide And Nucleic Acid Metabolic Process, Non Membrane Bound Organelle, Nucleus, Rna Metabolic Process	NM_002128.4:208
CD40LG-mRNA	1.13	1.86	-2.51	4.77	2.18	0.175	27.2	0.571	1	Wald	Cell Activation, Cell Development, Cell Fraction, Dna Metabolic Process, Integral To Membrane, Integral To Plasma Membrane, Intrinsic To Membrane, Intrinsic To Plasma Membrane, Membrane, Membrane Part, Negative Regulation Of Apoptosis, Plasma Membrane, Plasma Membrane Part, Regulation Of Biological Quality, Soluble Fraction, System Development	NM_000074.2:1225
C1QB-mRNA	-0.56	0.953	-2.43	1.31	0.678	0.186	2.48	0.582	1	Wald	Extracellular Region, Extracellular Region Part, Extracellular Space, Macromolecular Complex, Protein Complex	NM_000491.3:819
IFNG-mRNA	-0.351	0.601	-1.53	0.827	0.784	0.347	1.77	0.585	1	Wald	Cell Surface Receptor Linked Signal Transduction Go 0007166, Cytokine Production, Positive Regulation Of Biological Process, Signal Transduction	NM_000619.2:970
LTB-mRNA	1.58	2.73	-3.78	6.94	2.98	0.0726	122	0.589	1	Wald	Biosynthetic Process, Cell Cell Signaling, Cellular Biosynthetic Process, Cytokine Metabolic Process, Cytokine Production, Positive Regulation Of Cytokine Biosynthetic Process, Positive Regulation Of Translation, Regulation Of Protein Metabolic Process, Regulation Of Translation, Signal Transduction	NM_002341.1:330
TLR5-mRNA	1.13	1.97	-2.74	5	2.19	0.15	32	0.591	1	Wald		NM_003268.3:215
IL12A-mRNA	3.3	5.91	-8.29	14.9	9.84	0.00321	30200	0.601	1	Wald	Cell Development, Extracellular Region, Extracellular Region Part, Extracellular Space, Jak Stat Cascade, Macromolecular Complex, Multi Organism Process, Positive Regulation Of Response To Stimulus, Positive Regulation Of Signal Transduction, Protein Complex	NM_000882.2:775
PTGFR-mRNA	1.93	3.49	-4.91	8.78	3.82	0.0332	441	0.604	1	Wald	Cell Surface Receptor Linked Signal Transduction Go 0007166, G Protein Coupled Receptor Protein Signaling Pathway, Integral To Membrane, Integral To Plasma Membrane, Intrinsic To Membrane, Intrinsic To Plasma Membrane, Membrane, Membrane Part, Multi Organism Process, Plasma Membrane, Plasma Membrane Part, Reproductive Process, Signal Transduction	NM_000959.3:395
CRP-mRNA	-0.296	0.543	-1.36	0.769	0.815	0.39	1.7	0.61	1	Wald	Defense Response, Inflammatory Response, Response To External Stimulus, Response To Stress, Response To Wounding	NM_000567.2:1521
IL22RA2-mRNA	-0.301	0.559	-1.4	0.796	0.812	0.38	1.74	0.614	1	Wald	Biopolymer Metabolic Process, Jak Stat Cascade, Regulation Of Protein Metabolic Process, Regulation Of Signal Transduction, Signal Transduction	NM_181309.1:290
CCL8-mRNA	1.34	2.5	-3.56	6.24	2.53	0.0849	75.7	0.615	1	Wald	Behavior, Cell Cell Signaling, Establishment Of Cellular Localization, Establishment Of Localization, Locomotory Behavior, Multi Organism Process, Response To Chemical Stimulus, Response To Virus, Signal Transduction	NM_005623.2:689
IL23A-mRNA	0.87	1.64	-2.35	4.09	1.83	0.197	17	0.619	1	Wald		NM_016584.2:411
CFL1-mRNA	0.164	0.315	-0.454	0.782	1.12	0.73	1.72	0.622	1	lm.nb	Actin Filament Based Process, Cell Development, Cytoplasm, Negative Regulation Of Apoptosis, Negative Regulation Of Cellular Process, Nucleus, Organelle Organization And Biogenesis, Programmed Cell Death, Ras Protein Signal Transduction, Regulation Of Developmental Process, Signal Transduction	NM_005507.2:225
CCR7-mRNA	1	1.91	-2.74	4.74	2	0.149	26.8	0.623	1	Wald	Behavior, Cellular Cation Homeostasis, Defense Response, Inflammatory Response, Integral To Membrane, Integral To Plasma Membrane, Intrinsic To Membrane, Intrinsic To Plasma Membrane, Locomotory Behavior, Membrane, Membrane Part, Plasma Membrane, Plasma Membrane Part, Regulation Of Biological Quality, Response To Chemical Stimulus, Response To Stress	NM_001838.2:1610
MMP3-mRNA	0.9	1.75	-2.53	4.32	1.87	0.174	20	0.629	1	Wald	Cellular Macromolecule Metabolic Process, Cellular Protein Metabolic Process, Endopeptidase Activity, Extracellular Region, Extracellular Region Part, Extracellular Space, Peptidase Activity, Protein Metabolic Process	NM_002422.3:25
NOS2-mRNA	1.28	2.52	-3.66	6.21	2.42	0.0789	74.3	0.634	1	Wald		NM_000625.4:605
HDAC4-mRNA	0.259	0.534	-0.788	1.31	1.2	0.579	2.47	0.645	1	lm.nb	Cytoplasm, Intracellular Organelle Part, Macromolecular Complex, Membrane Enclosed Lumen, Muscle Development, Nervous System Development, Nuclear Part, Nucleus, Organelle Lumen, Organelle Part, Protein Complex, Rna Metabolic Process, System Development	NM_006037.3:6965
IL18-mRNA	1.1	2.4	-3.6	5.8	2.15	0.0827	55.8	0.665	1	Wald	Anatomical Structure Morphogenesis, Biosynthetic Process, Cell Activation, Cytokine Metabolic Process, Cytokine Production, Extracellular Region, Positive Regulation Of Cell Proliferation, Positive Regulation Of Immune System Process, System Development	NM_001562.2:48
TGFBR1-mRNA	-0.0997	0.224	-0.539	0.34	0.933	0.688	1.27	0.672	1	lm.nb	Biopolymer Metabolic Process, Enzyme Linked Receptor Protein Signaling Pathway, Integral To Membrane, Integral To Plasma Membrane, Intrinsic To Membrane, Intrinsic To Plasma Membrane, Macromolecular Complex, Membrane, Membrane Part, Plasma Membrane, Plasma Membrane Part, Positive Regulation Of Cell Proliferation, Protein Complex	NM_004612.2:4280
CCL22-mRNA	0.691	1.59	-2.43	3.81	1.61	0.185	14.1	0.683	1	Wald	Behavior, Cell Cell Signaling, Defense Response, Extracellular Region, Extracellular Region Part, Extracellular Space, Immune Response, Inflammatory Response, Locomotory Behavior, Multi Organism Process, Response To Chemical Stimulus, Response To Stress, Response To Virus, Signal Transduction	NM_002990.3:797
IL1R1-mRNA	0.32	0.748	-1.15	1.79	1.25	0.452	3.45	0.684	1	lm.nb	Integral To Membrane, Integral To Plasma Membrane, Intrinsic To Membrane, Intrinsic To Plasma Membrane, Membrane, Membrane Part, Plasma Membrane, Plasma Membrane Part	NM_000877.2:4295
GNGT1-mRNA	2.1	4.98	-7.66	11.9	4.29	0.00496	3710	0.691	1	Wald		NM_021955.3:260
TLR8-mRNA	0.207	0.502	-0.777	1.19	1.15	0.584	2.28	0.697	1	Wald	Biosynthetic Process, Multi Organism Process, Positive Regulation Of Cytokine Biosynthetic Process, Positive Regulation Of Immune System Process, Positive Regulation Of Response To Stimulus, Positive Regulation Of Translation, Response To Virus	NM_016610.2:2310
LY96-mRNA	0.771	1.91	-2.96	4.51	1.71	0.128	22.7	0.703	1	Wald	Cell Surface Receptor Linked Signal Transduction Go 0007166, Defense Response, Membrane, Plasma Membrane, Signal Transduction	NM_015364.2:360
CCL11-mRNA	0.208	0.516	-0.804	1.22	1.15	0.573	2.33	0.704	1	Wald	Behavior, Biopolymer Metabolic Process, Cellular Cation Homeostasis, Defense Response, Inflammatory Response, Locomotory Behavior, Multi Organism Process, Post Translational Protein Modification, Regulation Of Biological Quality, Response To Chemical Stimulus, Response To Stress, Response To Virus, Signal Transduction	NM_002986.2:378
PTGS1-mRNA	0.703	1.78	-2.78	4.19	1.63	0.146	18.2	0.709	1	Wald	Biosynthetic Process, Cell Fraction, Cellular Biosynthetic Process, Cytoplasm, Membrane Fraction, Nucleus, Regulation Of Biological Quality	NM_000962.2:3732
TLR1-mRNA	1.5	3.86	-6.06	9.07	2.84	0.015	537	0.713	1	Wald	Biosynthetic Process, Cytokine Metabolic Process, Integral To Membrane, Integral To Plasma Membrane, Intrinsic To Membrane, Intrinsic To Plasma Membrane, Membrane, Membrane Part, Plasma Membrane, Plasma Membrane Part, Positive Regulation Of Cytokine Biosynthetic Process, Positive Regulation Of Translation, Regulation Of Translation, Signal Transduction	NM_003263.3:545
C9-mRNA	0.866	2.41	-3.85	5.58	1.82	0.0694	47.9	0.734	1	Wald	Integral To Membrane, Integral To Plasma Membrane, Intrinsic To Membrane, Intrinsic To Plasma Membrane, Membrane, Membrane Part, Multi Organism Process, Plasma Membrane, Plasma Membrane Part	NM_001737.3:602
MASP1-mRNA	0.529	1.49	-2.39	3.45	1.44	0.19	10.9	0.737	1	Wald	Endopeptidase Activity, Peptidase Activity, Serine Hydrolase Activity, Serine Type Endopeptidase Activity, Serine Type Peptidase Activity	NM_139125.3:35
IL4-mRNA	-0.177	0.512	-1.18	0.825	0.884	0.441	1.77	0.743	1	Wald	Cell Activation, Cell Development, Dna Metabolic Process, Extracellular Region, Extracellular Region Part, Extracellular Space, Negative Regulation Of Apoptosis, Positive Regulation Of Cell Proliferation, Positive Regulation Of Translation, Rna Metabolic Process, System Development	NM_000589.2:625
CCL16-mRNA	0.649	1.88	-3.04	4.34	1.57	0.122	20.3	0.744	1	Wald	Behavior, Cell Cell Signaling, Chemokine Activity, Chemokine Receptor Binding, Cytokine Activity, G Protein Coupled Receptor Binding, Locomotory Behavior, Receptor Binding, Response To Chemical Stimulus, Response To External Stimulus	NM_004590.2:367
ALOX5-mRNA	1.02	3.04	-4.93	6.98	2.03	0.0328	126	0.75	1	Wald		NM_000698.2:735
IL18RAP-mRNA	0.156	0.467	-0.759	1.07	1.11	0.591	2.1	0.752	1	Wald	Cell Surface Receptor Linked Signal Transduction Go 0007166, Defense Response, Inflammatory Response, Response To External Stimulus, Response To Stress, Response To Wounding, Signal Transduction	NM_003853.2:2412
IL6R-mRNA	0.476	1.47	-2.4	3.36	1.39	0.189	10.2	0.759	1	Wald	Cell Surface Receptor Linked Signal Transduction Go 0007166, Extracellular Region, Integral To Membrane, Integral To Plasma Membrane, Intrinsic To Membrane, Intrinsic To Plasma Membrane, Macromolecular Complex, Membrane, Membrane Part, Plasma Membrane, Plasma Membrane Part, Protein Complex, Signal Transduction	NM_000565.2:993
MEF2BNB-MEF2B-mRNA	0.894	2.83	-4.65	6.44	1.86	0.0397	86.9	0.765	1	Wald		NM_005919.2:373
MRC1-mRNA	0.976	3.13	-5.15	7.1	1.97	0.0282	137	0.767	1	Wald	Establishment Of Localization, Integral To Membrane, Integral To Plasma Membrane, Intrinsic To Membrane, Intrinsic To Plasma Membrane, Membrane, Membrane Part, Plasma Membrane, Plasma Membrane Part	NM_002438.2:525
FXYD2-mRNA	1.02	3.36	-5.57	7.61	2.03	0.021	196	0.774	1	Wald		NM_021603.3:115
IL5-mRNA	0.452	1.49	-2.48	3.38	1.37	0.18	10.4	0.774	1	Wald	Biopolymer Metabolic Process, Defense Response, Extracellular Region, Extracellular Region Part, Extracellular Space, Regulation Of Protein Metabolic Process	NM_000879.2:105
HLA-DRB1-mRNA	2.07	7.46	-12.5	16.7	4.19	0.000167	105000	0.793	1	Wald		NM_002124.1:985
TREM2-mRNA	0.551	2.09	-3.54	4.65	1.46	0.0857	25	0.803	1	Wald	Immune Response, Immune System Process	NM_018965.3:611
HLA-DRA-mRNA	1.38	5.27	-8.95	11.7	2.6	0.00202	3340	0.804	1	Wald	Cytoplasm, Cytoplasmic Part, Membrane, Plasma Membrane	NM_019111.3:335
ITGB2-mRNA	-0.127	0.522	-1.15	0.896	0.915	0.45	1.86	0.817	1	Wald	Behavior, Biopolymer Metabolic Process, Locomotory Behavior, Regulation Of Cellular Metabolic Process, Regulation Of Protein Metabolic Process	NM_000211.2:520
CCL24-mRNA	-0.525	2.19	-4.82	3.77	0.695	0.0354	13.6	0.82	1	Wald	Behavior, Cell Cell Signaling, Chemokine Activity, Chemokine Receptor Binding, Defense Response, G Protein Coupled Receptor Binding, Immune Response, Immune System Process, Inflammatory Response, Locomotory Behavior, Response To Chemical Stimulus, Response To External Stimulus, Response To Stress, Response To Wounding, Signal Transduction	NM_002991.2:18
CFD-mRNA	0.105	0.463	-0.802	1.01	1.08	0.573	2.02	0.83	1	Wald	Cellular Macromolecule Metabolic Process, Cellular Protein Metabolic Process, Endopeptidase Activity, Peptidase Activity, Protein Metabolic Process, Serine Hydrolase Activity, Serine Type Endopeptidase Activity, Serine Type Peptidase Activity	NM_001928.2:859
CCL21-mRNA	0.139	0.651	-1.14	1.41	1.1	0.455	2.67	0.839	1	Wald	Behavior, Cell Cell Signaling, Chemokine Activity, Chemokine Receptor Binding, Cytokine Activity, Defense Response, G Protein Coupled Receptor Binding, Immune Response, Immune System Process, Inflammatory Response, Locomotory Behavior, Receptor Binding, Response To Chemical Stimulus, Response To External Stimulus, Response To Stress, Response To Wounding	NM_002989.2:180
ALOX15-mRNA	0.29	1.44	-2.54	3.11	1.22	0.173	8.66	0.849	1	Wald	Defense Response, Inflammatory Response, Response To External Stimulus, Response To Stress, Response To Wounding	NM_001140.3:1910
TLR4-mRNA	1.42	7.17	-12.6	15.5	2.67	0.000158	45100	0.851	1	Wald	Biosynthetic Process, Cell Activation, Cytoplasm, Cytoplasmic Part, Integral To Membrane, Integral To Plasma Membrane, Intrinsic To Membrane, Intrinsic To Plasma Membrane, Membrane, Membrane Part, Plasma Membrane, Plasma Membrane Part, Positive Regulation Of Translation, Signal Transduction	NM_138554.2:2570
FASLG-mRNA	0.0784	0.472	-0.846	1	1.06	0.556	2	0.875	1	Wald	Cell Development, I Kappab Kinase Nf Kappab Cascade, Integral To Membrane, Integral To Plasma Membrane, Intrinsic To Membrane, Intrinsic To Plasma Membrane, Membrane, Membrane Part, Plasma Membrane, Plasma Membrane Part, Positive Regulation Of Signal Transduction, Programmed Cell Death, Regulation Of Signal Transduction, Signal Transduction	NM_000639.1:625
OXER1-mRNA	0.545	3.29	-5.9	6.99	1.46	0.0167	127	0.875	1	Wald	Biosynthetic Process, Cellular Biosynthetic Process, Nucleobasenucleosidenucleotide And Nucleic Acid Metabolic Process, Regulation Of Cellular Metabolic Process	NM_148962.3:555
CD86-mRNA	-0.0956	0.58	-1.23	1.04	0.936	0.426	2.06	0.875	1	Wald	Cell Proliferation Go 0008283, Immune Response, Immune System Process, Positive Regulation Of Biological Process, Positive Regulation Of Cell Proliferation, Positive Regulation Of Cellular Process	NM_175862.3:1265
IL17A-mRNA	-0.258	1.58	-3.35	2.84	0.836	0.0979	7.14	0.877	1	Wald	Biopolymer Metabolic Process, Biopolymer Modification, Biosynthetic Process, Cell Cell Signaling, Cell Development, Cellular Protein Metabolic Process, Extracellular Region, Extracellular Region Part, Extracellular Space, Immune Response, Programmed Cell Death	NM_002190.2:240
IRF5-mRNA	0.631	4.08	-7.37	8.64	1.55	0.00603	398	0.883	1	Wald		NM_002200.3:1845
IL21-mRNA	-0.0932	0.607	-1.28	1.1	0.937	0.411	2.14	0.884	1	Wald	Cell Activation, Cell Development, Positive Regulation Of Cell Proliferation, Positive Regulation Of Immune System Process	NM_021803.2:65
NLRP3-mRNA	0.0666	0.439	-0.793	0.927	1.05	0.577	1.9	0.885	1	Wald	Cell Development, Cytoplasm, Establishment Of Localization, Macromolecular Complex Assembly	NM_001079821.2:415
IL23R-mRNA	0.0566	0.4	-0.728	0.841	1.04	0.604	1.79	0.893	1	Wald		NM_144701.2:710
CD4-mRNA	0.519	3.95	-7.23	8.27	1.43	0.00667	308	0.901	1	Wald	Cell Activation, Hemopoiesis, Immune System Development, Membrane, Multi Organism Process, Plasma Membrane, Positive Regulation Of Catalytic Activity, Regulation Of Kinase Activity, Regulation Of Molecular Function, Regulation Of Protein Kinase Activity, Regulation Of Transferase Activity, System Development	NM_000616.3:835
TLR9-mRNA	0.532	4.28	-7.86	8.93	1.45	0.0043	487	0.906	1	Wald	Biosynthetic Process, Cellular Biosynthetic Process, Cytokine Metabolic Process, Cytokine Production, Positive Regulation Of Cytokine Biosynthetic Process, Positive Regulation Of Translation, Regulation Of Protein Metabolic Process, Regulation Of Translation	NM_017442.2:985
TLR7-mRNA	0.0779	0.657	-1.21	1.37	1.06	0.432	2.58	0.909	1	loglinear	Biosynthetic Process, Cytokine Metabolic Process, Defense Response, Multi Organism Process, Positive Regulation Of Cytokine Biosynthetic Process, Positive Regulation Of Translation, Regulation Of Translation, Response To Virus	NM_016562.3:4120
PTGDR2-mRNA	0.232	2.04	-3.78	4.24	1.17	0.073	18.9	0.914	1	Wald		NM_004778.1:1835
CYSLTR2-mRNA	0.348	3.08	-5.7	6.39	1.27	0.0193	84	0.914	1	Wald		NM_020377.2:1690
IL13-mRNA	0.0603	0.543	-1	1.12	1.04	0.499	2.18	0.916	1	Wald	Cell Fraction, Defense Response, Inflammatory Response, Response To External Stimulus, Response To Stress, Response To Wounding, Soluble Fraction	NM_002188.2:516
GRB2-mRNA	0.38	3.86	-7.19	7.95	1.3	0.00685	247	0.925	1	Wald	Cell Cell Signaling, Cell Surface Receptor Linked Signal Transduction Go 0007166, Cytoplasm, Cytoplasmic Part, Enzyme Linked Receptor Protein Signaling Pathway, Ras Protein Signal Transduction, Signal Transduction	NM_203506.2:460
PTGIR-mRNA	0.304	3.26	-6.08	6.69	1.23	0.0148	103	0.929	1	Wald	Cell Cell Signaling, Cell Surface Receptor Linked Signal Transduction Go 0007166, Integral To Membrane, Integral To Plasma Membrane, Intrinsic To Membrane, Intrinsic To Plasma Membrane, Membrane, Membrane Part, Plasma Membrane, Plasma Membrane Part, Signal Transduction	NM_000960.3:1270
NOX1-mRNA	0.39	4.26	-7.97	8.75	1.31	0.004	429	0.931	1	Wald	Establishment Of Localization	NM_007052.4:455
CCR3-mRNA	0.251	3.03	-5.68	6.18	1.19	0.0195	72.6	0.937	1	Wald	Behavior, Cell Surface Receptor Linked Signal Transduction Go 0007166, Defense Response, Inflammatory Response, Integral To Membrane, Integral To Plasma Membrane, Intrinsic To Membrane, Intrinsic To Plasma Membrane, Locomotory Behavior, Membrane, Membrane Part, Plasma Membrane, Plasma Membrane Part, Regulation Of Biological Quality, Signal Transduction	NM_001837.2:980
DEFA1-mRNA	0.507	6.16	-11.6	12.6	1.42	0.000329	6130	0.938	1	Wald	Behavior, Immune Response, Immune System Process, Locomotory Behavior, Response To Chemical Stimulus, Response To External Stimulus	NM_004084.2:346
CCL7-mRNA	0.226	4.25	-8.1	8.55	1.17	0.00365	374	0.96	1	Wald	Behavior, Cell Cell Signaling, Cellular Cation Homeostasis, Cellular Homeostasis, Extracellular Region, Extracellular Region Part, Extracellular Space, Homeostatic Process, Locomotory Behavior, Regulation Of Biological Quality, Response To Chemical Stimulus, Response To External Stimulus, Signal Transduction	NM_006273.2:120
C6-mRNA	0.0263	0.533	-1.02	1.07	1.02	0.494	2.1	0.963	1	Wald		NM_000065.2:3170
MASP2-mRNA	-0.115	3.14	-6.27	6.04	0.923	0.0129	65.9	0.972	1	Wald	Endopeptidase Activity, Peptidase Activity, Serine Hydrolase Activity, Serine Type Endopeptidase Activity, Serine Type Peptidase Activity	NM_139208.1:330
CXCR1-mRNA	-0.0216	0.594	-1.19	1.14	0.985	0.44	2.21	0.972	1	Wald		NM_000634.2:1950
HSPB2-mRNA	0.0782	2.45	-4.72	4.87	1.06	0.0381	29.3	0.976	1	Wald	Cytoplasm, Cytoplasmic Part	NM_001541.3:492
TLR6-mRNA	0.0963	3.72	-7.2	7.39	1.07	0.00681	168	0.98	1	Wald	Integral To Membrane, Integral To Plasma Membrane, Intrinsic To Membrane, Intrinsic To Plasma Membrane, Membrane, Membrane Part, Multi Organism Process, Plasma Membrane, Plasma Membrane Part, Positive Regulation Of Signal Transduction, Positive Regulation Of Translation, Regulation Of Kinase Activity, Regulation Of Protein Kinase Activity	NM_006068.2:2530
MAP3K5-mRNA	-0.0276	1.42	-2.81	2.76	0.981	0.142	6.76	0.985	1	Wald	Cell Development, Positive Regulation Of Catalytic Activity, Programmed Cell Death, Regulation Of Kinase Activity, Regulation Of Molecular Function, Regulation Of Protein Kinase Activity, Regulation Of Transferase Activity, Signal Transduction	NM_005923.3:2415
TGFB3-mRNA	0.0168	0.994	-1.93	1.97	1.01	0.262	3.91	0.987	1	lm.nb	Anatomical Structure Development, Anatomical Structure Morphogenesis, Cell Cell Signaling, Cell Development, Multicellular Organismal Development, Receptor Binding, Signal Transduction, System Development	NM_003239.2:2825
ARG1-mRNA	0.0272	1.98	-3.86	3.91	1.02	0.069	15	0.99	1	Wald	Cytoplasm	NM_000045.2:505
TNFSF14-mRNA	-0.00253	3.05	-5.99	5.98	0.998	0.0158	63.2	0.999	1	Wald	Cell Development, Establishment Of Cellular Localization, Establishment Of Localization, I Kappab Kinase Nf Kappab Cascade, Programmed Cell Death, Signal Transduction	NM_003807.2:270
